# Supplementary material for: Enterovirus C recombination groups: RNA sequence similarity and the viral polymerase underpin sexual replication mechanisms
Source: J Virol. 2025 Jun 24;99(7):e00434-25. doi: 10.1128/jvi.00434-25 (PMC12282145; doi:10.1128/jvi.00434-25)
Supplement: BEDPE 1 — PVdeltaGDD_1-CVA21_subg1 virus fusions. [file jvi.00434-25-s0001.txt]

track name=Virus_Fusions description="Virus_Fusions" graphType=BEDPE
Wt_Polio	5094	5095	CVA21	5061	5062	Intergenic-Fusion	84719	+	+	AAGATCCAACATTGGCAATTGTATG|GAGGCTTTGTTTCAAGGACCACTCC	AAGGGCCAATATCGGCAATTGCATG|GAAGCCTTGTTTCAAGGACCACTAA
Wt_Polio	5086	5087	CVA21	5053	5054	Intergenic-Fusion	1288	+	+	AGAAACAGAAGATCCAACATTGGCA|ATTGTATGGAGGCTTTGTTTCAAGG	AAAAACAGAAGGGCCAATATCGGCA|ATTGCATGGAAGCCTTGTTTCAAGG
Wt_Polio	5109	5110	CVA21	5076	5077	Intergenic-Fusion	264	+	+	CAATTGTATGGAGGCTTTGTTTCAA|GGACCACTCCAGTATAAAGACTTGA	CAATTGCATGGAAGCCTTGTTTCAA|GGACCACTAAGGTATAAAGATTTGA
Wt_Polio	7050	7051	CVA21	7017	7018	Intergenic-Fusion	82	+	+	AAAAGACTATGGACTAACTATGACT|CCAGCTGACAAATCAGCTACATTTG	AAAAGACTATGGACTAACCATGACT|CCAGCAGATAAATCAGCAACCTTTG
Wt_Polio	7063	7064	CVA21	7030	7031	Intergenic-Fusion	68	+	+	CTAACTATGACTCCAGCTGACAAAT|CAGCTACATTTGAAACAGTCACATG	CTAACCATGACTCCAGCAGATAAAT|CAGCAACCTTTGAAACAGTCACATG
Wt_Polio	7356	7357	CVA21	7323	7324	Intergenic-Fusion	45	+	+	GTACTCAACATTGTACCGCCGTTGG|CTTGACTCATTTTAGTAACCCTACC	GTACTCTACATTGTACCGCCGATGG|CTCGACTCATTTTAGTAACCCTACC
Wt_Polio	4289	4290	CVA21	6300	6301	Intergenic-Fusion	45	+	+	CAAAACTTAGACAACTAGAAATGCT|GGAAAACCAAATCTCAACTATACAC	GGCCCTGGATCTTAGCACTAGTGCT|GGATATCCTTATGTTGCAATGGGGA
Wt_Polio	4526	4527	CVA21	7028	7029	Intergenic-Fusion	38	+	+	TACATGGCAGCCCCGGAACAGGTAA|ATCTGTAGCAACCAACCTGATTGCT	GACTAACCATGACTCCAGCAGATAA|ATCAGCAACCTTTGAAACAGTCACA
Wt_Polio	4797	4798	CVA21	7091	7092	Intergenic-Fusion	36	+	+	CGTTCTAGCATCCACAAACTCAAGC|AGAATTTCCCCCCCCACTGTGGCAC	CATTTCTGAAAAGATTTTTCAGAGC|AGATGAGAAGTATCCATTCCTGGTG
Wt_Polio	3822	3823	CVA21	6252	6253	Intergenic-Fusion	32	+	+	CTTGTATGCCTACGAAGAAGAAGCC|ATGGAACAAGGCATCACCAATTACA	AGAACAGATGTGCCTGGAGGATGCC|ATGTACGGTACCGATGGTCTTGAGG
Wt_Polio	5098	5099	CVA21	5065	5066	Intergenic-Fusion	32	+	+	TCCAACATTGGCAATTGTATGGAGG|CTTTGTTTCAAGGACCACTCCAGTA	GCCAATATCGGCAATTGCATGGAAG|CCTTGTTTCAAGGACCACTAAGGTA
Wt_Polio	6216	6217	CVA21	6183	6184	Intergenic-Fusion	30	+	+	AGTGGATGAGTACATGAAAGAGGCA|GTAGACCACTATGCTGGCCAGCTCA	AGTGGACGAGTACATGAAAGAAGCA|GTGGATCACTATGCAGGACAGTTAA
Wt_Polio	4739	4740	CVA21	5185	5186	Intergenic-Fusion	29	+	+	AGTTTATACCACCCATGGCATCCCT|GGAGGAGAAAGGAATCCTGTTTACT	GATTCTCAAGAGGTTAGGGATTACT|GTGAGAAGAAAGGCTGGATCGTTAA
Wt_Polio	4340	4341	CVA21	5409	5410	Intergenic-Fusion	28	+	+	AATCATGCCCTAGTCAGGAACACCA|GGAAATTCTATTCAATAATGTCAGA	CAGAGTCGCTAAAGTCCAGGGGCCA|GGATTTGACTACGCAGTGGCAATGG
Wt_Polio	5084	5085	CVA21	5052	5053	Intergenic-Fusion	27	+	+	AGAGAAACAGAAGATCCAACATTGG|CAATTGTATGGAGGCTTTGTTTCAA	GAAAAACAGAAGGGCCAATATCGGC|AATTGCATGGAAGCCTTGTTTCAAG
Wt_Polio	5064	5065	CVA21	5537	5538	Intergenic-Fusion	27	+	+	CACTACAATGATTATCAATGAGAGA|AACAGAAGATCCAACATTGGCAATT	TGCCAACCCATGCCGCTCCAGGAGA|AACCATTATTATTGATGGGAAAGAA
Wt_Polio	4290	4291	CVA21	6282	6283	Intergenic-Fusion	27	+	+	AAAACTTAGACAACTAGAAATGCTG|GAAAACCAAATCTCAACTATACACC	CGGTACCGATGGTCTTGAGGCCCTG|GATCTTAGCACTAGTGCTGGATATC
Wt_Polio	4332	4333	CVA21	6991	6992	Intergenic-Fusion	25	+	+	TATACACCAATCATGCCCTAGTCAG|GAACACCAGGAAATTCTATTCAATA	GACGCTAGTCTCCTAGCCCAATCAG|GAAAAGACTATGGACTAACCATGAC
Wt_Polio	7113	7114	CVA21	7080	7081	Intergenic-Fusion	24	+	+	GGAGAATGTAACATTCTTGAAGAGA|TTCTTCAGGGCAGACGAGAAATACC	GGAGAATGTAACATTTCTGAAAAGA|TTTTTCAGAGCAGATGAGAAGTATC
Wt_Polio	4164	4165	CVA21	7020	7021	Intergenic-Fusion	22	+	+	GAAGTTTACTGAAGCATGCAACGCA|GCTAAGGGACTGGAGTGGGTGTCAA	AGACTATGGACTAACCATGACTCCA|GCAGATAAATCAGCAACCTTTGAAA
Wt_Polio	4408	4409	CVA21	6184	6185	Intergenic-Fusion	20	+	+	AAGAGGTTTGCCCCTCTTTACGCAG|TGGAAGCCAAAAGAATACAGAAACT	GTGGACGAGTACATGAAAGAAGCAG|TGGATCACTATGCAGGACAGTTAAT
Wt_Polio	4295	4296	CVA21	5539	5540	Intergenic-Fusion	19	+	+	TTAGACAACTAGAAATGCTGGAAAA|CCAAATCTCAACTATACACCAATCA	CCAACCCATGCCGCTCCAGGAGAAA|CCATTATTATTGATGGGAAAGAAGT
Wt_Polio	4807	4808	CVA21	5124	5125	Intergenic-Fusion	19	+	+	TCCACAAACTCAAGCAGAATTTCCC|CCCCCACTGTGGCACACAGTGATGC	GAAGATCGATGTGAAGACAGTTCCC|CCCCCTGAGTGCATCAGTGATTTGT
Wt_Polio	5045	5046	CVA21	5012	5013	Intergenic-Fusion	16	+	+	GATACAGTATTGACCAGATCACTAC|AATGATTATCAATGAGAGAAACAGA	GGTTCACTGTAGATGAGATTACCAC|ATTAATCATGAATGAGAAAAACAGA
Wt_Polio	4739	4740	CVA21	6281	6282	Intergenic-Fusion	15	+	+	AGTTTATACCACCCATGGCATCCCT|GGAGGAGAAAGGAATCCTGTTTACT	ACGGTACCGATGGTCTTGAGGCCCT|GGATCTTAGCACTAGTGCTGGATAT
Wt_Polio	4512	4513	CVA21	6983	6984	Intergenic-Fusion	15	+	+	AGTATGTTTGCTAGTACATGGCAGC|CCCGGAACAGGTAAATCTGTAGCAA	ATGAGGTTGACGCTAGTCTCCTAGC|CCAATCAGGAAAAGACTATGGACTA
Wt_Polio	3914	3915	CVA21	6966	6967	Intergenic-Fusion	14	+	+	AGATTAGCGACAAAATAACAGAGTT|GACCAATATGGTGACCAGTACCATC	GATAGCTTCCTACCCCCATGAGGTT|GACGCTAGTCTCCTAGCCCAATCAG
Wt_Polio	5100	5101	CVA21	5068	5069	Intergenic-Fusion	13	+	+	CAACATTGGCAATTGTATGGAGGCT|TTGTTTCAAGGACCACTCCAGTATA	AATATCGGCAATTGCATGGAAGCCT|TGTTTCAAGGACCACTAAGGTATAA
Wt_Polio	2531	2532	CVA21	5473	5474	Intergenic-Fusion	12	+	+	TTGACAACACAGTCCGTGAAACGGT|GGGGGCGGCAACATCTAGAGACGCT	GTTACTGCAACCACCACCAAGGGTG|AATTTACCATGCTAGGGGTGCATGA
Wt_Polio	4070	4071	CVA21	5433	5434	Intergenic-Fusion	10	+	+	GGTGTGATGCTTCACCATGGCAGTG|GCTTAGAAAGAAAGCATGCGATGTT	AGGATTTGACTACGCAGTGGCAATG|GCAAAAAGAAACATAGTTACTGCAA
Wt_Polio	5094	5095	CVA21	5062	5063	Intergenic-Fusion	10	+	+	AAGATCCAACATTGGCAATTGTATG|GAGGCTTTGTTTCAAGGACCACTCC	AGGGCCAATATCGGCAATTGCATGG|AAGCCTTGTTTCAAGGACCACTAAG
Wt_Polio	5076	5077	CVA21	5043	5044	Intergenic-Fusion	10	+	+	TATCAATGAGAGAAACAGAAGATCC|AACATTGGCAATTGTATGGAGGCTT	CATGAATGAGAAAAACAGAAGGGCC|AATATCGGCAATTGCATGGAAGCCT
Wt_Polio	4809	4810	CVA21	5125	5126	Intergenic-Fusion	9	+	+	CACAAACTCAAGCAGAATTTCCCCC|CCCACTGTGGCACACAGTGATGCAT	AAGATCGATGTGAAGACAGTTCCCC|CCCCTGAGTGCATCAGTGATTTGTT
Wt_Polio	4795	4796	CVA21	5114	5115	Intergenic-Fusion	8	+	+	TACGTTCTAGCATCCACAAACTCAA|GCAGAATTTCCCCCCCCACTGTGGC	ATAAAGATTTGAAGATCGATGTGAA|GACAGTTCCCCCCCCTGAGTGCATC
Wt_Polio	5080	5081	CVA21	5047	5048	Intergenic-Fusion	8	+	+	AATGAGAGAAACAGAAGATCCAACA|TTGGCAATTGTATGGAGGCTTTGTT	AATGAGAAAAACAGAAGGGCCAATA|TCGGCAATTGCATGGAAGCCTTGTT
Wt_Polio	7107	7108	CVA21	7074	7075	Intergenic-Fusion	7	+	+	CACATGGGAGAATGTAACATTCTTG|AAGAGATTCTTCAGGGCAGACGAGA	CACATGGGAGAATGTAACATTTCTG|AAAAGATTTTTCAGAGCAGATGAGA
Wt_Polio	5081	5082	CVA21	5049	5050	Intergenic-Fusion	7	+	+	ATGAGAGAAACAGAAGATCCAACAT|TGGCAATTGTATGGAGGCTTTGTTT	TGAGAAAAACAGAAGGGCCAATATC|GGCAATTGCATGGAAGCCTTGTTTC
Wt_Polio	5037	5038	CVA21	5004	5005	Intergenic-Fusion	6	+	+	CAGAGTTAGATACAGTATTGACCAG|ATCACTACAATGATTATCAATGAGA	CAGACAAAGGTTCACTGTAGATGAG|ATTACCACATTAATCATGAATGAGA
Wt_Polio	6102	6103	CVA21	6069	6070	Intergenic-Fusion	6	+	+	CTATGTGTTTGAAGGGGTGAAGGAA|CCAGCAGTCCTCACTAAAAACGATC	CTATGTTTTTGAAGGTGTTAAGGAA|CCAGCTGTACTCACTAAGAATGACC
Wt_Polio	3826	3827	CVA21	6946	6947	Intergenic-Fusion	6	+	+	TATGCCTACGAAGAAGAAGCCATGG|AACAAGGCATCACCAATTACATAGA	ATTGCCTATGGTGATGACGTGATAG|CTTCCTACCCCCATGAGGTTGACGC
Wt_Polio	5068	5069	CVA21	5035	5036	Intergenic-Fusion	6	+	+	ACAATGATTATCAATGAGAGAAACA|GAAGATCCAACATTGGCAATTGTAT	ACATTAATCATGAATGAGAAAAACA|GAAGGGCCAATATCGGCAATTGCAT
Wt_Polio	4324	4325	CVA21	6983	6984	Intergenic-Fusion	5	+	+	ATCTCAACTATACACCAATCATGCC|CTAGTCAGGAACACCAGGAAATTCT	ATGAGGTTGACGCTAGTCTCCTAGC|CCAATCAGGAAAAGACTATGGACTA
Wt_Polio	5014	5015	CVA21	6358	6359	Intergenic-Fusion	5	+	+	ATTCAATTAATGGACAAATCTTCCA|GAGTTAGATACAGTATTGACCAGAT	AGAGACATTCTAGATAAACAGACCA|GAGATACTAAGGAGATGCAGAGACT
Wt_Polio	5820	5821	CVA21	5787	5788	Intergenic-Fusion	4	+	+	TGAACAGGGATATCTAAATCTCGGT|GGGCGCCAAACTGCTCGTACTCTAA	CGAACAGGGATATCTTAATCTCAGT|GGACGTCAAACTGCTCGCACTTTAA
Wt_Polio	4570	4571	CVA21	5536	5537	Intergenic-Fusion	4	+	+	ATTGCTAGAGCCATAGCTGAAAGAG|AAAACACGTCCACGTACTCGCTACC	TTGCCAACCCATGCCGCTCCAGGAG|AAACCATTATTATTGATGGGAAAGA
Wt_Polio	5073	5074	CVA21	5040	5041	Intergenic-Fusion	3	+	+	GATTATCAATGAGAGAAACAGAAGA|TCCAACATTGGCAATTGTATGGAGG	AATCATGAATGAGAAAAACAGAAGG|GCCAATATCGGCAATTGCATGGAAG
Wt_Polio	6714	6715	CVA21	6681	6682	Intergenic-Fusion	3	+	+	AGGGTATGATGCATCTCTCAGCCCT|GCTTGGTTCGAGGCACTAAAGATGG	AGGGTATGATGCCTCACTCAGCCCT|GCTTGGTTTGAAGCTCTTAAAATGG
Wt_Polio	5088	5089	CVA21	5056	5057	Intergenic-Fusion	3	+	+	AAACAGAAGATCCAACATTGGCAAT|TGTATGGAGGCTTTGTTTCAAGGAC	AACAGAAGGGCCAATATCGGCAATT|GCATGGAAGCCTTGTTTCAAGGACC
Wt_Polio	5048	5049	CVA21	5015	5016	Intergenic-Fusion	3	+	+	ACAGTATTGACCAGATCACTACAAT|GATTATCAATGAGAGAAACAGAAGA	TCACTGTAGATGAGATTACCACATT|AATCATGAATGAGAAAAACAGAAGG
Wt_Polio	4521	4522	CVA21	7023	7024	Intergenic-Fusion	3	+	+	GCTAGTACATGGCAGCCCCGGAACA|GGTAAATCTGTAGCAACCAACCTGA	CTATGGACTAACCATGACTCCAGCA|GATAAATCAGCAACCTTTGAAACAG
Wt_Polio	7119	7120	CVA21	7086	7087	Intergenic-Fusion	3	+	+	TGTAACATTCTTGAAGAGATTCTTC|AGGGCAGACGAGAAATACCCATTTC	TGTAACATTTCTGAAAAGATTTTTC|AGAGCAGATGAGAAGTATCCATTCC
Wt_Polio	5083	5084	CVA21	5051	5052	Intergenic-Fusion	3	+	+	GAGAGAAACAGAAGATCCAACATTG|GCAATTGTATGGAGGCTTTGTTTCA	AGAAAAACAGAAGGGCCAATATCGG|CAATTGCATGGAAGCCTTGTTTCAA
Wt_Polio	6282	6283	CVA21	6249	6250	Intergenic-Fusion	3	+	+	CACAGAACAAATGTGCTTGGAGGAT|GCCATGTATGGCACTGATGGTCTAG	CACAGAACAGATGTGCCTGGAGGAT|GCCATGTACGGTACCGATGGTCTTG
Wt_Polio	4412	4413	CVA21	5063	5064	Intergenic-Fusion	3	+	+	GGTTTGCCCCTCTTTACGCAGTGGA|AGCCAAAAGAATACAGAAACTAGAG	GGGCCAATATCGGCAATTGCATGGA|AGCCTTGTTTCAAGGACCACTAAGG
Wt_Polio	4886	4887	CVA21	5632	5633	Intergenic-Fusion	3	+	+	ACATTCAGGTCATGAATGAGTATTC|TAGAGATGGGAAATTGAACATGGCC	AATCTTGAGATCACCATTATTACTC|TAAAAAGAAATGAGAAGTTTAGAGA
Wt_Polio	6205	6206	CVA21	6172	6173	Intergenic-Fusion	3	+	+	AAAATTACTGAAGTGGATGAGTACA|TGAAAGAGGCAGTAGACCACTATGC	AAAATTACTGAAGTGGACGAGTACA|TGAAAGAAGCAGTGGATCACTATGC
Wt_Polio	6942	6943	CVA21	6909	6910	Intergenic-Fusion	3	+	+	AACCTACAAGGGCATAGATTTAGAC|CACCTAAAAATGATTGCCTATGGTG	AACCTACAAGGGCATAGACTTGGAC|CATTTAAAAATGATTGCCTATGGTG
Wt_Polio	7345	7346	CVA21	7312	7313	Intergenic-Fusion	2	+	+	TTGCTCCCAGAGTACTCAACATTGT|ACCGCCGTTGGCTTGACTCATTTTA	TTGCTCCCAGAGTACTCTACATTGT|ACCGCCGATGGCTCGACTCATTTTA
Wt_Polio	7103	7104	CVA21	7071	7072	Intergenic-Fusion	2	+	+	CAGTCACATGGGAGAATGTAACATT|CTTGAAGAGATTCTTCAGGGCAGAC	AGTCACATGGGAGAATGTAACATTT|CTGAAAAGATTTTTCAGAGCAGATG
Wt_Polio	4406	4407	CVA21	5423	5424	Intergenic-Fusion	2	+	+	CTAAGAGGTTTGCCCCTCTTTACGC|AGTGGAAGCCAAAAGAATACAGAAA	TCCAGGGGCCAGGATTTGACTACGC|AGTGGCAATGGCAAAAAGAAACATA
Wt_Polio	890	891	CVA21	5544	5545	Intergenic-Fusion	2	+	+	CGAAACAGGACTTCTCTCAAGACCC|TTCCAAGTTCACCGAGCCCATCAAG	CCATGCCGCTCCAGGAGAAACCATT|ATTATTGATGGGAAAGAAGTAGAGA
Wt_Polio	5955	5956	CVA21	5922	5923	Intergenic-Fusion	2	+	+	CGGTTCACACGGGTTTGCAGCGGCC|CTGAAGCGATCATACTTCACTCAGA	CGGTTCACATGGGTTTGCAGCAGCC|CTCAAGCGATCATACTTCACTCAAA
Wt_Polio	4734	4735	CVA21	5180	5181	Intergenic-Fusion	2	+	+	AGTGGAGTTTATACCACCCATGGCA|TCCCTGGAGGAGAAAGGAATCCTGT	CAGTGGATTCTCAAGAGGTTAGGGA|TTACTGTGAGAAGAAAGGCTGGATC
Wt_Polio	5086	5087	CVA21	5054	5055	Intergenic-Fusion	2	+	+	AGAAACAGAAGATCCAACATTGGCA|ATTGTATGGAGGCTTTGTTTCAAGG	AAAACAGAAGGGCCAATATCGGCAA|TTGCATGGAAGCCTTGTTTCAAGGA
Wt_Polio	5777	5778	CVA21	5745	5746	Intergenic-Fusion	2	+	+	CTAGCAAGTACCCCAATATGTATGT|TCCTGTCGGTGCTGTGACTGAACAG	TAGCAAGTACCCCAATATGTATGTC|CCCGTTGGTGCTGTGACCGAACAGG
Wt_Polio	5096	5097	CVA21	5064	5065	Intergenic-Fusion	1	+	+	GATCCAACATTGGCAATTGTATGGA|GGCTTTGTTTCAAGGACCACTCCAG	GGCCAATATCGGCAATTGCATGGAA|GCCTTGTTTCAAGGACCACTAAGGT
Wt_Polio	669	670	CVA21	5201	5202	Intergenic-Fusion	1	+	+	AGACTCATTATCTATCTGTTTGCTG|GATCCGCTCCATTGAGTGTGTTTAC	GGGATTACTGTGAGAAGAAAGGCTG|GATCGTTAACGTTACTAGCCAGATT
Wt_Polio	4741	4742	CVA21	6244	6245	Intergenic-Fusion	1	+	+	TTTATACCACCCATGGCATCCCTGG|AGGAGAAAGGAATCCTGTTTACTTC	ATCAACACAGAACAGATGTGCCTGG|AGGATGCCATGTACGGTACCGATGG
Wt_Polio	3658	3659	CVA21	7406	7407	Intergenic-Fusion	1	+	+	GAGGCTAATAACTATTACCCAGCTA|GGTACCAGTCCCATATGCTCATTGG	GGGTAAATTTTCCTTTAATTTCGGA|GAAAAAAAAAAAAAAAAAAAAAAAA
Wt_Polio	4886	4887	CVA21	7407	7408	Intergenic-Fusion	1	+	+	ACATTCAGGTCATGAATGAGTATTC|TAGAGATGGGAAATTGAACATGGCC	GGTAAATTTTCCTTTAATTTCGGAG|AAAAAAAAAAAAAAAAAAAAAAAAA
Wt_Polio	6226	6227	CVA21	6193	6194	Intergenic-Fusion	1	+	+	TACATGAAAGAGGCAGTAGACCACT|ATGCTGGCCAGCTCATGTCACTAGA	TACATGAAAGAAGCAGTGGATCACT|ATGCAGGACAGTTAATGTCACTGGA
Wt_Polio	5059	5060	CVA21	5026	5027	Intergenic-Fusion	1	+	+	CAGATCACTACAATGATTATCAATG|AGAGAAACAGAAGATCCAACATTGG	GAGATTACCACATTAATCATGAATG|AGAAAAACAGAAGGGCCAATATCGG
Wt_Polio	6894	6895	CVA21	6861	6862	Intergenic-Fusion	1	+	+	TTTTAACTCAATGATTAACAACTTG|ATTATCAGGACACTCTTACTGAAAA	TTTCAACTCAATGATTAACAACCTG|ATCATTAGGACGCTTTTACTGAGAA
Wt_Polio	3052	3053	CVA21	6260	6261	Intergenic-Fusion	1	+	+	TTTTACACCTACGGAACAGCTCCAG|CCCGGATCTCGGTACCGTATGTTGG	TGTGCCTGGAGGATGCCATGTACGG|TACCGATGGTCTTGAGGCCCTGGAT
Wt_Polio	299	300	CVA21	300	301	Intergenic-Fusion	1	+	+	ATGCGTTGCGCTCAGCACTCAACCC|CAGAGTGTAGCTTAGGCTGATGAGT	GATGCGTTGCGCTCAACACTCTGCC|CCGAGTGTAGCTTAGGCTGATGAGT
Wt_Polio	4316	4317	CVA21	5608	5609	Intergenic-Fusion	1	+	+	AAAACCAAATCTCAACTATACACCA|ATCATGCCCTAGTCAGGAACACCAG	GCCTTAGAAGATCAAGCGGGAACCA|ATCTTGAGATCACCATTATTACTCT
Wt_Polio	3098	3099	CVA21	7420	7421	Intergenic-Fusion	1	+	+	TTGGTATTTCGAACGCCTATTCACA|CTTTTACGACGGTTTTTCCAAAGTA	TTAATTTCGGAGAAAAAAAAAAAAA|AAAAAAAAAAAAAAAAAAAAAAAAA
Wt_Polio	4342	4343	CVA21	6992	6993	Intergenic-Fusion	1	+	+	TCATGCCCTAGTCAGGAACACCAGG|AAATTCTATTCAATAATGTCAGATG	ACGCTAGTCTCCTAGCCCAATCAGG|AAAAGACTATGGACTAACCATGACT
Wt_Polio	5068	5069	CVA21	7420	7421	Intergenic-Fusion	1	+	+	ACAATGATTATCAATGAGAGAAACA|GAAGATCCAACATTGGCAATTGTAT	TTAATTTCGGAGAAAAAAAAAAAAA|AAAAAAAAAAAAAAAAAAAAAAAAA
Wt_Polio	6926	6927	CVA21	6893	6894	Intergenic-Fusion	1	+	+	GGACACTCTTACTGAAAACCTACAA|GGGCATAGATTTAGACCACCTAAAA	GGACGCTTTTACTGAGAACCTACAA|GGGCATAGACTTGGACCATTTAAAA
Wt_Polio	1844	1845	CVA21	7439	7440	Intergenic-Fusion	1	+	+	TCCAGTCACCGTGTGCGCTGCCTGA|ATTTGATGTGACCCCACCTATTGAC	AAAAAAAAAAAAAAAAAAAAAAAAA|AAAAAAAAAAAAAAAAAAAAAAAAA
Wt_Polio	1495	1496	CVA21	7416	7417	Intergenic-Fusion	1	+	+	TGCCCGGTGGATTACCTCCTTGGAA|ATGGCACGTTGTTGGGGAATGCCTT	TCCTTTAATTTCGGAGAAAAAAAAA|AAAAAAAAAAAAAAAAAAAAAAAAA
Wt_Polio	438	439	CVA21	439	440	Intergenic-Fusion	1	+	+	GTGAAGAGCCTATTGAGCTACATAA|GAATCCTCCGGCCCCTGAATGCGGC	GTGAAGAGCCTATTGAGCTACTCAA|GAGTCCTCCGGCCCCTGAATGCGGC
Wt_Polio	6301	6302	CVA21	6268	6269	Intergenic-Fusion	1	+	+	GAGGATGCCATGTATGGCACTGATG|GTCTAGAAGCACTTGATTTGTCCAC	GAGGATGCCATGTACGGTACCGATG|GTCTTGAGGCCCTGGATCTTAGCAC
Wt_Polio	3524	3525	CVA21	5409	5410	Intergenic-Fusion	1	+	+	TCTTAGTCACAGAATCAAGAGCCCA|GGGCACCGATTCAATCGCAAGGTGC	CAGAGTCGCTAAAGTCCAGGGGCCA|GGATTTGACTACGCAGTGGCAATGG
Wt_Polio	4556	4557	CVA21	6278	6279	Intergenic-Fusion	1	+	+	TAGCAACCAACCTGATTGCTAGAGC|CATAGCTGAAAGAGAAAACACGTCC	TGTACGGTACCGATGGTCTTGAGGC|CCTGGATCTTAGCACTAGTGCTGGA
Wt_Polio	4270	4271	CVA21	7445	7446	Intergenic-Fusion	1	+	+	GATAAGTTGGAATTTGTAACAAAAC|TTAGACAACTAGAAATGCTGGAAAA	AAAAAAAAAAAAAAAAAAAAAAAAA|AAAAAAAAAAAAAAAAAAAAAAAAA
Wt_Polio	1878	1879	CVA21	7408	7409	Intergenic-Fusion	1	+	+	GACCCCACCTATTGACATACCCGGT|GAAGTAAAGAACATGATGGAATTGG	GTAAATTTTCCTTTAATTTCGGAGA|AAAAAAAAAAAAAAAAAAAAAAAAA
Wt_Polio	2656	2657	CVA21	6154	6155	Intergenic-Fusion	1	+	+	ACAAATCCACTAGTCCCTTCTGATA|CAGTGCAAACCAGACATGTTGTACA	TCTAAATATGTGGGGAACAAAATTA|CTGAAGTGGACGAGTACATGAAAGA
Wt_Polio	4917	4918	CVA21	5259	5260	Intergenic-Fusion	1	+	+	TGGGAAATTGAACATGGCCATGGCT|ACTGAAATGTGTAAGAACTGTCACC	AAGGAACATCAATAGGGCCATGACT|ATACTCCAAGCTGTTACCACATTCG
Wt_Polio	4320	4321	CVA21	7445	7446	Intergenic-Fusion	1	+	+	CCAAATCTCAACTATACACCAATCA|TGCCCTAGTCAGGAACACCAGGAAA	AAAAAAAAAAAAAAAAAAAAAAAAA|AAAAAAAAAAAAAAAAAAAAAAAAA
Wt_Polio	5032	5033	CVA21	4999	5000	Intergenic-Fusion	1	+	+	TCTTCCAGAGTTAGATACAGTATTG|ACCAGATCACTACAATGATTATCAA	TACACCAGACAAAGGTTCACTGTAG|ATGAGATTACCACATTAATCATGAA
Wt_Polio	5484	5485	CVA21	5451	5452	Intergenic-Fusion	1	+	+	GGCTATGGCTAAAAGAAACATTGTT|ACAGCAACTACTAGCAAGGGAGAGT	GGCAATGGCAAAAAGAAACATAGTT|ACTGCAACCACCACCAAGGGTGAAT
Wt_Polio	7104	7105	CVA21	7071	7072	Intergenic-Fusion	1	+	+	AGTCACATGGGAGAATGTAACATTC|TTGAAGAGATTCTTCAGGGCAGACG	AGTCACATGGGAGAATGTAACATTT|CTGAAAAGATTTTTCAGAGCAGATG
Wt_Polio	5652	5653	CVA21	5619	5620	Intergenic-Fusion	1	+	+	TCAAGCAGGAACCAATCTTGAAATC|ACTATAATCACTCTAAAGAGAAATG	TCAAGCGGGAACCAATCTTGAGATC|ACCATTATTACTCTAAAAAGAAATG
Wt_Polio	6903	6904	CVA21	6870	6871	Intergenic-Fusion	1	+	+	AATGATTAACAACTTGATTATCAGG|ACACTCTTACTGAAAACCTACAAGG	AATGATTAACAACCTGATCATTAGG|ACGCTTTTACTGAGAACCTACAAGG
Wt_Polio	4453	4454	CVA21	4420	4421	Intergenic-Fusion	1	+	+	AAACTAGAGCATACTATTAACAACT|ACATACAGTTCAAGAGCAAACACCG	AAAATGGAGAGCACAATAAACAATT|ATATACAGTTCAAGAGCAAACACCG
Wt_Polio	6187	6188	CVA21	6154	6155	Intergenic-Fusion	1	+	+	TCCAAGTACGTGGGTAACAAAATTA|CTGAAGTGGATGAGTACATGAAAGA	TCTAAATATGTGGGGAACAAAATTA|CTGAAGTGGACGAGTACATGAAAGA
Wt_Polio	5490	5491	CVA21	5457	5458	Intergenic-Fusion	1	+	+	GGCTAAAAGAAACATTGTTACAGCA|ACTACTAGCAAGGGAGAGTTCACTA	GGCAAAAAGAAACATAGTTACTGCA|ACCACCACCAAGGGTGAATTTACCA
Wt_Polio	5272	5273	CVA21	5239	5240	Intergenic-Fusion	1	+	+	ACCAGCCAGGTTCAAACAGAAAGGA|ACATCAACAGGGCAATGACAATTCT	ACTAGCCAGATTCAACTAGAAAGGA|ACATCAATAGGGCCATGACTATACT
AF499637.1_pilon	7028	7029	CVA21	6972	6973	Intergenic-Fusion	39	-	+	ATAGTCTTTTCCTGATTGGGCTAGG|AGACTAGCGTCAACCTCATGGGGGT	TTCCTACCCCCATGAGGTTGACGCT|AGTCTCCTAGCCCAATCAGGAAAAG
AF499637.1_pilon	7053	7054	CVA21	6974	6975	Intergenic-Fusion	1	-	+	TATCTGCTGGAGTCATGGTTAGTCC|ATAGTCTTTTCCTGATTGGGCTAGG	CCTACCCCCATGAGGTTGACGCTAG|TCTCCTAGCCCAATCAGGAAAAGAC
CVA21	6953	6954	AF499642.1_pilon	6985	6986	Intergenic-Fusion	86	+	+	GGTGATGACGTGATAGCTTCCTACC|CCCATGAGGTTGACGCTAGTCTCCT	GTGATGATGTAATTGCTTCCTACCC|CCATGAGGTTGACGCTAGTCTCCTA
CVA21	6954	6955	AF499642.1_pilon	6984	6985	Intergenic-Fusion	34	+	+	GTGATGACGTGATAGCTTCCTACCC|CCATGAGGTTGACGCTAGTCTCCTA	GGTGATGATGTAATTGCTTCCTACC|CCCATGAGGTTGACGCTAGTCTCCT
CVA21	6941	6942	AF499642.1_pilon	6972	6973	Intergenic-Fusion	13	+	+	ATGATTGCCTATGGTGATGACGTGA|TAGCTTCCTACCCCCATGAGGTTGA	ATGATTGCCTATGGTGATGATGTAA|
