# Supplementary material for: Enterovirus C recombination groups: RNA sequence similarity and the viral polymerase underpin sexual replication mechanisms
Source: J Virol. 2025 Jun 24;99(7):e00434-25. doi: 10.1128/jvi.00434-25 (PMC12282145; doi:10.1128/jvi.00434-25)
Supplement: BEDPE 2 — PVdeltaGDD_1-CVA21_subg2 virus fusions. [file jvi.00434-25-s0002.txt]

track name=Virus_Fusions description="Virus_Fusions" graphType=BEDPE
Wt_Polio	5094	5095	CVA21	5061	5062	Intergenic-Fusion	65827	+	+	AAGATCCAACATTGGCAATTGTATG|GAGGCTTTGTTTCAAGGACCACTCC	AAGGGCCAATATCGGCAATTGCATG|GAAGCCTTGTTTCAAGGACCACTAA
Wt_Polio	5045	5046	CVA21	5012	5013	Intergenic-Fusion	25051	+	+	GATACAGTATTGACCAGATCACTAC|AATGATTATCAATGAGAGAAACAGA	GGTTCACTGTAGATGAGATTACCAC|ATTAATCATGAATGAGAAAAACAGA
Wt_Polio	5086	5087	CVA21	5053	5054	Intergenic-Fusion	8618	+	+	AGAAACAGAAGATCCAACATTGGCA|ATTGTATGGAGGCTTTGTTTCAAGG	AAAAACAGAAGGGCCAATATCGGCA|ATTGCATGGAAGCCTTGTTTCAAGG
Wt_Polio	5080	5081	CVA21	5047	5048	Intergenic-Fusion	1119	+	+	AATGAGAGAAACAGAAGATCCAACA|TTGGCAATTGTATGGAGGCTTTGTT	AATGAGAAAAACAGAAGGGCCAATA|TCGGCAATTGCATGGAAGCCTTGTT
Wt_Polio	5098	5099	CVA21	5065	5066	Intergenic-Fusion	179	+	+	TCCAACATTGGCAATTGTATGGAGG|CTTTGTTTCAAGGACCACTCCAGTA	GCCAATATCGGCAATTGCATGGAAG|CCTTGTTTCAAGGACCACTAAGGTA
Wt_Polio	7063	7064	CVA21	7030	7031	Intergenic-Fusion	84	+	+	CTAACTATGACTCCAGCTGACAAAT|CAGCTACATTTGAAACAGTCACATG	CTAACCATGACTCCAGCAGATAAAT|CAGCAACCTTTGAAACAGTCACATG
Wt_Polio	4289	4290	CVA21	6300	6301	Intergenic-Fusion	54	+	+	CAAAACTTAGACAACTAGAAATGCT|GGAAAACCAAATCTCAACTATACAC	GGCCCTGGATCTTAGCACTAGTGCT|GGATATCCTTATGTTGCAATGGGGA
Wt_Polio	3462	3463	CVA21	5413	5414	Intergenic-Fusion	53	+	+	CTACCACTTGGCCACTCAGGATGAT|TTGCAAAACGCAGTGAACGTCATGT	GTCGCTAAAGTCCAGGGGCCAGGAT|TTGACTACGCAGTGGCAATGGCAAA
Wt_Polio	3844	3845	CVA21	6928	6929	Intergenic-Fusion	52	+	+	GCCATGGAACAAGGCATCACCAATT|ACATAGAGTCACTTGGGGCCGCATT	TTGGACCATTTAAAAATGATTGCCT|ATGGTGATGACGTGATAGCTTCCTA
Wt_Polio	4741	4742	CVA21	6244	6245	Intergenic-Fusion	46	+	+	TTTATACCACCCATGGCATCCCTGG|AGGAGAAAGGAATCCTGTTTACTTC	ATCAACACAGAACAGATGTGCCTGG|AGGATGCCATGTACGGTACCGATGG
Wt_Polio	4800	4801	CVA21	7060	7061	Intergenic-Fusion	46	+	+	TCTAGCATCCACAAACTCAAGCAGA|ATTTCCCCCCCCACTGTGGCACACA	ACCTTTGAAACAGTCACATGGGAGA|ATGTAACATTTCTGAAAAGATTTTT
Wt_Polio	5077	5078	CVA21	5047	5048	Intergenic-Fusion	37	+	+	ATCAATGAGAGAAACAGAAGATCCA|ACATTGGCAATTGTATGGAGGCTTT	AATGAGAAAAACAGAAGGGCCAATA|TCGGCAATTGCATGGAAGCCTTGTT
Wt_Polio	982	983	CVA21	6174	6175	Intergenic-Fusion	36	+	+	ATAGAGGCTTGCGGGTATAGCGATA|GAGTACTGCAATTAACACTGGGAAA	AATTACTGAAGTGGACGAGTACATG|AAAGAAGCAGTGGATCACTATGCAG
Wt_Polio	5034	5035	CVA21	5002	5003	Intergenic-Fusion	36	+	+	TTCCAGAGTTAGATACAGTATTGAC|CAGATCACTACAATGATTATCAATG	ACCAGACAAAGGTTCACTGTAGATG|AGATTACCACATTAATCATGAATGA
Wt_Polio	4540	4541	CVA21	5517	5518	Intergenic-Fusion	35	+	+	GGAACAGGTAAATCTGTAGCAACCA|ACCTGATTGCTAGAGCCATAGCTGA	GCATGATAATGTAGCAATATTGCCA|ACCCATGCCGCTCCAGGAGAAACCA
Wt_Polio	3862	3863	CVA21	6277	6278	Intergenic-Fusion	34	+	+	ACCAATTACATAGAGTCACTTGGGG|CCGCATTTGGAAGTGGATTTACTCA	ATGTACGGTACCGATGGTCTTGAGG|CCCTGGATCTTAGCACTAGTGCTGG
Wt_Polio	5066	5067	CVA21	5360	5361	Intergenic-Fusion	33	+	+	CTACAATGATTATCAATGAGAGAAA|CAGAAGATCCAACATTGGCAATTGT	AGGGTGCATACACTGGCTTGCCAAA|CAAAAAACCCAATGTCCCTACTATC
Wt_Polio	5050	5051	CVA21	5017	5018	Intergenic-Fusion	33	+	+	AGTATTGACCAGATCACTACAATGA|TTATCAATGAGAGAAACAGAAGATC	ACTGTAGATGAGATTACCACATTAA|TCATGAATGAGAAAAACAGAAGGGC
Wt_Polio	7356	7357	CVA21	7323	7324	Intergenic-Fusion	33	+	+	GTACTCAACATTGTACCGCCGTTGG|CTTGACTCATTTTAGTAACCCTACC	GTACTCTACATTGTACCGCCGATGG|CTCGACTCATTTTAGTAACCCTACC
Wt_Polio	7050	7051	CVA21	7017	7018	Intergenic-Fusion	32	+	+	AAAAGACTATGGACTAACTATGACT|CCAGCTGACAAATCAGCTACATTTG	AAAAGACTATGGACTAACCATGACT|CCAGCAGATAAATCAGCAACCTTTG
Wt_Polio	4687	4688	CVA21	5270	5271	Intergenic-Fusion	31	+	+	AACCCAGATGGTGCGGACATGAAGC|TGTTCTGTCAGATGGTATCAACAGT	ATAGGGCCATGACTATACTCCAAGC|TGTTACCACATTCGCAGCAGTCGCA
Wt_Polio	5053	5054	CVA21	5020	5021	Intergenic-Fusion	31	+	+	ATTGACCAGATCACTACAATGATTA|TCAATGAGAGAAACAGAAGATCCAA	GTAGATGAGATTACCACATTAATCA|TGAATGAGAAAAACAGAAGGGCCAA
Wt_Polio	4795	4796	CVA21	5114	5115	Intergenic-Fusion	28	+	+	TACGTTCTAGCATCCACAAACTCAA|GCAGAATTTCCCCCCCCACTGTGGC	ATAAAGATTTGAAGATCGATGTGAA|GACAGTTCCCCCCCCTGAGTGCATC
Wt_Polio	4807	4808	CVA21	5124	5125	Intergenic-Fusion	25	+	+	TCCACAAACTCAAGCAGAATTTCCC|CCCCCACTGTGGCACACAGTGATGC	GAAGATCGATGTGAAGACAGTTCCC|CCCCCTGAGTGCATCAGTGATTTGT
Wt_Polio	6216	6217	CVA21	6183	6184	Intergenic-Fusion	22	+	+	AGTGGATGAGTACATGAAAGAGGCA|GTAGACCACTATGCTGGCCAGCTCA	AGTGGACGAGTACATGAAAGAAGCA|GTGGATCACTATGCAGGACAGTTAA
Wt_Polio	5046	5047	CVA21	5014	5015	Intergenic-Fusion	21	+	+	ATACAGTATTGACCAGATCACTACA|ATGATTATCAATGAGAGAAACAGAA	TTCACTGTAGATGAGATTACCACAT|TAATCATGAATGAGAAAAACAGAAG
Wt_Polio	3945	3946	CVA21	6994	6995	Intergenic-Fusion	20	+	+	TATGGTGACCAGTACCATCACTGAA|AAGCTACTTAAGAACTTGATCAAGA	GCTAGTCTCCTAGCCCAATCAGGAA|AAGACTATGGACTAACCATGACTCC
Wt_Polio	5076	5077	CVA21	5043	5044	Intergenic-Fusion	19	+	+	TATCAATGAGAGAAACAGAAGATCC|AACATTGGCAATTGTATGGAGGCTT	CATGAATGAGAAAAACAGAAGGGCC|AATATCGGCAATTGCATGGAAGCCT
Wt_Polio	4739	4740	CVA21	6281	6282	Intergenic-Fusion	18	+	+	AGTTTATACCACCCATGGCATCCCT|GGAGGAGAAAGGAATCCTGTTTACT	ACGGTACCGATGGTCTTGAGGCCCT|GGATCTTAGCACTAGTGCTGGATAT
Wt_Polio	5086	5087	CVA21	5054	5055	Intergenic-Fusion	18	+	+	AGAAACAGAAGATCCAACATTGGCA|ATTGTATGGAGGCTTTGTTTCAAGG	AAAACAGAAGGGCCAATATCGGCAA|TTGCATGGAAGCCTTGTTTCAAGGA
Wt_Polio	5085	5086	CVA21	5429	5430	Intergenic-Fusion	18	+	+	GAGAAACAGAAGATCCAACATTGGC|AATTGTATGGAGGCTTTGTTTCAAG	GGCCAGGATTTGACTACGCAGTGGC|AATGGCAAAAAGAAACATAGTTACT
Wt_Polio	4526	4527	CVA21	7028	7029	Intergenic-Fusion	18	+	+	TACATGGCAGCCCCGGAACAGGTAA|ATCTGTAGCAACCAACCTGATTGCT	GACTAACCATGACTCCAGCAGATAA|ATCAGCAACCTTTGAAACAGTCACA
Wt_Polio	4340	4341	CVA21	5409	5410	Intergenic-Fusion	17	+	+	AATCATGCCCTAGTCAGGAACACCA|GGAAATTCTATTCAATAATGTCAGA	CAGAGTCGCTAAAGTCCAGGGGCCA|GGATTTGACTACGCAGTGGCAATGG
Wt_Polio	3822	3823	CVA21	6252	6253	Intergenic-Fusion	17	+	+	CTTGTATGCCTACGAAGAAGAAGCC|ATGGAACAAGGCATCACCAATTACA	AGAACAGATGTGCCTGGAGGATGCC|ATGTACGGTACCGATGGTCTTGAGG
Wt_Polio	5094	5095	CVA21	5062	5063	Intergenic-Fusion	16	+	+	AAGATCCAACATTGGCAATTGTATG|GAGGCTTTGTTTCAAGGACCACTCC	AGGGCCAATATCGGCAATTGCATGG|AAGCCTTGTTTCAAGGACCACTAAG
Wt_Polio	5089	5090	CVA21	6513	6514	Intergenic-Fusion	16	+	+	AACAGAAGATCCAACATTGGCAATT|GTATGGAGGCTTTGTTTCAAGGACC	CAGCCTTAATGATTCAGTTGCAATG|AGAATGGCCTTTGGCAATCTTTACG
Wt_Polio	2924	2925	CVA21	6808	6809	Intergenic-Fusion	15	+	+	ATTTCACTGAGACTAACAATGGGCA|TGCCTTAAATCAAGTGTACCAAATT	AAGACTTATTGTGTCAAAGGCGGCA|TGCCATCCGGCTGCTCTGGCACCTC
Wt_Polio	4535	4536	CVA21	6528	6529	Intergenic-Fusion	15	+	+	GCCCCGGAACAGGTAAATCTGTAGC|AACCAACCTGATTGCTAGAGCCATA	AGTTGCAATGAGAATGGCCTTTGGC|AATCTTTACGCAGCTTTCCACAAGA
Wt_Polio	2950	2951	CVA21	7240	7241	Intergenic-Fusion	13	+	+	GCCTTAAATCAAGTGTACCAAATTA|TGTACGTACCACCAGGCGCTCCAGT	TGGCACAACGGTGAAGAAGAATACA|ATAAATTTTTAGCTAAAATCAGAAG
Wt_Polio	7113	7114	CVA21	7080	7081	Intergenic-Fusion	12	+	+	GGAGAATGTAACATTCTTGAAGAGA|TTCTTCAGGGCAGACGAGAAATACC	GGAGAATGTAACATTTCTGAAAAGA|TTTTTCAGAGCAGATGAGAAGTATC
Wt_Polio	4443	4444	CVA21	6742	6743	Intergenic-Fusion	12	+	+	AAGAATACAGAAACTAGAGCATACT|ATTAACAACTACATACAGTTCAAGA	ATTGGATTTGGCAGTAGAGTAGACT|ATATAGACTACCTGAACCACTCTCA
Wt_Polio	4594	4595	CVA21	5994	5995	Intergenic-Fusion	11	+	+	GAAAACACGTCCACGTACTCGCTAC|CCCCGGATCCATCACACTTCGACGG	GAGGTCATCAAAAGAAGTGGGGTAC|CCCATTATAAATGCCCCATCCAAGA
Wt_Polio	2704	2705	CVA21	6981	6982	Intergenic-Fusion	10	+	+	CAACATAGGTCAAGGTCAGAGTCTA|GCATAGAGTCTTTCTTCGCGCGGGG	CCATGAGGTTGACGCTAGTCTCCTA|GCCCAATCAGGAAAAGACTATGGAC
Wt_Polio	5048	5049	CVA21	5015	5016	Intergenic-Fusion	10	+	+	ACAGTATTGACCAGATCACTACAAT|GATTATCAATGAGAGAAACAGAAGA	TCACTGTAGATGAGATTACCACATT|AATCATGAATGAGAAAAACAGAAGG
Wt_Polio	4316	4317	CVA21	5608	5609	Intergenic-Fusion	8	+	+	AAAACCAAATCTCAACTATACACCA|ATCATGCCCTAGTCAGGAACACCAG	GCCTTAGAAGATCAAGCGGGAACCA|ATCTTGAGATCACCATTATTACTCT
Wt_Polio	5955	5956	CVA21	5922	5923	Intergenic-Fusion	8	+	+	CGGTTCACACGGGTTTGCAGCGGCC|CTGAAGCGATCATACTTCACTCAGA	CGGTTCACATGGGTTTGCAGCAGCC|CTCAAGCGATCATACTTCACTCAAA
Wt_Polio	1811	1812	CVA21	6807	6808	Intergenic-Fusion	7	+	+	CTGGTAGCAATCAATATCTTACTGC|AGACAACTTCCAGTCACCGTGTGCG	CAAGACTTATTGTGTCAAAGGCGGC|ATGCCATCCGGCTGCTCTGGCACCT
Wt_Polio	6894	6895	CVA21	6861	6862	Intergenic-Fusion	6	+	+	TTTTAACTCAATGATTAACAACTTG|ATTATCAGGACACTCTTACTGAAAA	TTTCAACTCAATGATTAACAACCTG|ATCATTAGGACGCTTTTACTGAGAA
Wt_Polio	5073	5074	CVA21	5040	5041	Intergenic-Fusion	6	+	+	GATTATCAATGAGAGAAACAGAAGA|TCCAACATTGGCAATTGTATGGAGG	AATCATGAATGAGAAAAACAGAAGG|GCCAATATCGGCAATTGCATGGAAG
Wt_Polio	7345	7346	CVA21	7312	7313	Intergenic-Fusion	5	+	+	TTGCTCCCAGAGTACTCAACATTGT|ACCGCCGTTGGCTTGACTCATTTTA	TTGCTCCCAGAGTACTCTACATTGT|ACCGCCGATGGCTCGACTCATTTTA
Wt_Polio	3493	3494	CVA21	5565	5566	Intergenic-Fusion	5	+	+	AACGCAGTGAACGTCATGTGGAGTA|GAGACCTCTTAGTCACAGAATCAAG	CATTATTATTGATGGGAAAGAAGTA|GAGATCCTAGATGCCAGAGCCTTAG
Wt_Polio	4334	4335	CVA21	6145	6146	Intergenic-Fusion	4	+	+	TACACCAATCATGCCCTAGTCAGGA|ACACCAGGAAATTCTATTCAATAAT	GCCATCTTTTCTAAATATGTGGGGA|ACAAAATTACTGAAGTGGACGAGTA
Wt_Polio	5037	5038	CVA21	5004	5005	Intergenic-Fusion	4	+	+	CAGAGTTAGATACAGTATTGACCAG|ATCACTACAATGATTATCAATGAGA	CAGACAAAGGTTCACTGTAGATGAG|ATTACCACATTAATCATGAATGAGA
Wt_Polio	6714	6715	CVA21	6681	6682	Intergenic-Fusion	4	+	+	AGGGTATGATGCATCTCTCAGCCCT|GCTTGGTTCGAGGCACTAAAGATGG	AGGGTATGATGCCTCACTCAGCCCT|GCTTGGTTTGAAGCTCTTAAAATGG
Wt_Polio	5096	5097	CVA21	5064	5065	Intergenic-Fusion	3	+	+	GATCCAACATTGGCAATTGTATGGA|GGCTTTGTTTCAAGGACCACTCCAG	GGCCAATATCGGCAATTGCATGGAA|GCCTTGTTTCAAGGACCACTAAGGT
Wt_Polio	1787	1788	CVA21	6280	6281	Intergenic-Fusion	3	+	+	AGGGCCTGCCGGTCATGAACACCCC|TGGTAGCAATCAATATCTTACTGCA	TACGGTACCGATGGTCTTGAGGCCC|TGGATCTTAGCACTAGTGCTGGATA
Wt_Polio	5820	5821	CVA21	5787	5788	Intergenic-Fusion	3	+	+	TGAACAGGGATATCTAAATCTCGGT|GGGCGCCAAACTGCTCGTACTCTAA	CGAACAGGGATATCTTAATCTCAGT|GGACGTCAAACTGCTCGCACTTTAA
Wt_Polio	4453	4454	CVA21	4420	4421	Intergenic-Fusion	3	+	+	AAACTAGAGCATACTATTAACAACT|ACATACAGTTCAAGAGCAAACACCG	AAAATGGAGAGCACAATAAACAATT|ATATACAGTTCAAGAGCAAACACCG
Wt_Polio	7107	7108	CVA21	7074	7075	Intergenic-Fusion	3	+	+	CACATGGGAGAATGTAACATTCTTG|AAGAGATTCTTCAGGGCAGACGAGA	CACATGGGAGAATGTAACATTTCTG|AAAAGATTTTTCAGAGCAGATGAGA
Wt_Polio	5042	5043	CVA21	5010	5011	Intergenic-Fusion	2	+	+	TTAGATACAGTATTGACCAGATCAC|TACAATGATTATCAATGAGAGAAAC	AAGGTTCACTGTAGATGAGATTACC|ACATTAATCATGAATGAGAAAAACA
Wt_Polio	6861	6862	CVA21	6828	6829	Intergenic-Fusion	2	+	+	CGGTATGCCATCTGGCTGCTCAGGC|ACTTCAATTTTTAACTCAATGATTA	CGGCATGCCATCCGGCTGCTCTGGC|ACCTCAATTTTCAACTCAATGATTA
Wt_Polio	5068	5069	CVA21	5035	5036	Intergenic-Fusion	2	+	+	ACAATGATTATCAATGAGAGAAACA|GAAGATCCAACATTGGCAATTGTAT	ACATTAATCATGAATGAGAAAAACA|GAAGGGCCAATATCGGCAATTGCAT
Wt_Polio	6088	6089	CVA21	6055	6056	Intergenic-Fusion	2	+	+	CCCAGTGCTTTCCACTATGTGTTTG|AAGGGGTGAAGGAACCAGCAGTCCT	CCCAGTGCTTTCCACTATGTTTTTG|AAGGTGTTAAGGAACCAGCTGTACT
Wt_Polio	4332	4333	CVA21	6991	6992	Intergenic-Fusion	2	+	+	TATACACCAATCATGCCCTAGTCAG|GAACACCAGGAAATTCTATTCAATA	GACGCTAGTCTCCTAGCCCAATCAG|GAAAAGACTATGGACTAACCATGAC
Wt_Polio	5779	5780	CVA21	5746	5747	Intergenic-Fusion	2	+	+	AGCAAGTACCCCAATATGTATGTTC|CTGTCGGTGCTGTGACTGAACAGGG	AGCAAGTACCCCAATATGTATGTCC|CCGTTGGTGCTGTGACCGAACAGGG
Wt_Polio	5475	5476	CVA21	5442	5443	Intergenic-Fusion	2	+	+	TTACGCAGTGGCTATGGCTAAAAGA|AACATTGTTACAGCAACTACTAGCA	CTACGCAGTGGCAATGGCAAAAAGA|AACATAGTTACTGCAACCACCACCA
Wt_Polio	5790	5791	CVA21	5757	5758	Intergenic-Fusion	1	+	+	CAATATGTATGTTCCTGTCGGTGCT|GTGACTGAACAGGGATATCTAAATC	CAATATGTATGTCCCCGTTGGTGCT|GTGACCGAACAGGGATATCTTAATC
Wt_Polio	2681	2682	CVA21	7420	7421	Intergenic-Fusion	1	+	+	CAGTGCAAACCAGACATGTTGTACA|ACATAGGTCAAGGTCAGAGTCTAGC	TTAATTTCGGAGAAAAAAAAAAAAA|AAAAAAAAAAAAAAAAAAAAAAAAA
Wt_Polio	1626	1627	CVA21	7407	7408	Intergenic-Fusion	1	+	+	AGATAGTATGGTAAAGCACAATAAT|TGGGGAATTGCAATATTACCATTGG	GGTAAATTTTCCTTTAATTTCGGAG|AAAAAAAAAAAAAAAAAAAAAAAAA
Wt_Polio	4970	4971	CVA21	7424	7425	Intergenic-Fusion	1	+	+	CAGCAAACTTTAAGAGATGCTGTCC|TTTAGTGTGTGGTAAGGCAATTCAA	TTTCGGAGAAAAAAAAAAAAAAAAA|AAAAAAAAAAAAAAAAAAAAAAAAA
Wt_Polio	5109	5110	CVA21	5076	5077	Intergenic-Fusion	1	+	+	CAATTGTATGGAGGCTTTGTTTCAA|GGACCACTCCAGTATAAAGACTTGA	CAATTGCATGGAAGCCTTGTTTCAA|GGACCACTAAGGTATAAAGATTTGA
Wt_Polio	5088	5089	CVA21	5056	5057	Intergenic-Fusion	1	+	+	AAACAGAAGATCCAACATTGGCAAT|TGTATGGAGGCTTTGTTTCAAGGAC	AACAGAAGGGCCAATATCGGCAATT|GCATGGAAGCCTTGTTTCAAGGACC
Wt_Polio	4223	4224	CVA21	5535	5536	Intergenic-Fusion	1	+	+	CAAAATTCATTGATTGGCTCAAGGA|GAAAATTATCCCACAAGCTAGAGAT	ATTGCCAACCCATGCCGCTCCAGGA|GAAACCATTATTATTGATGGGAAAG
Wt_Polio	1406	1407	CVA21	7412	7413	Intergenic-Fusion	1	+	+	ATCAAAATGCCAATCCTGGCGAGAA|AGGAGGCACTTTCACGGGTACGTTC	ATTTTCCTTTAATTTCGGAGAAAAA|AAAAAAAAAAAAAAAAAAAAAAAAA
Wt_Polio	387	388	CVA21	388	389	Intergenic-Fusion	1	+	+	TTGGCGGCCTACCTATGGCTAACGC|CATGGGACGCTAGTTGTGAACAAGG	TTGGCGGCCTACCCATGGCTGATGC|CGTGGGACGCTAGTTGTGAACAAGG
Wt_Polio	1602	1603	CVA21	7410	7411	Intergenic-Fusion	1	+	+	CCCTTACGTGAACTCCCTCTCGATA|GATAGTATGGTAAAGCACAATAATT	AAATTTTCCTTTAATTTCGGAGAAA|AAAAAAAAAAAAAAAAAAAAAAAAA
Wt_Polio	3466	3467	CVA21	5417	5418	Intergenic-Fusion	1	+	+	CACTTGGCCACTCAGGATGATTTGC|AAAACGCAGTGAACGTCATGTGGAG	CTAAAGTCCAGGGGCCAGGATTTGA|CTACGCAGTGGCAATGGCAAAAAGA
Wt_Polio	5032	5033	CVA21	4999	5000	Intergenic-Fusion	1	+	+	TCTTCCAGAGTTAGATACAGTATTG|ACCAGATCACTACAATGATTATCAA	TACACCAGACAAAGGTTCACTGTAG|ATGAGATTACCACATTAATCATGAA
Wt_Polio	6205	6206	CVA21	6172	6173	Intergenic-Fusion	1	+	+	AAAATTACTGAAGTGGATGAGTACA|TGAAAGAGGCAGTAGACCACTATGC	AAAATTACTGAAGTGGACGAGTACA|TGAAAGAAGCAGTGGATCACTATGC
Wt_Polio	5779	5780	CVA21	5745	5746	Intergenic-Fusion	1	+	+	AGCAAGTACCCCAATATGTATGTTC|CTGTCGGTGCTGTGACTGAACAGGG	TAGCAAGTACCCCAATATGTATGTC|CCCGTTGGTGCTGTGACCGAACAGG
Wt_Polio	3902	3903	CVA21	7415	7416	Intergenic-Fusion	1	+	+	GATTTACTCAGCAGATTAGCGACAA|AATAACAGAGTTGACCAATATGGTG	TTCCTTTAATTTCGGAGAAAAAAAA|AAAAAAAAAAAAAAAAAAAAAAAAA
Wt_Polio	2720	2721	CVA21	5324	5325	Intergenic-Fusion	1	+	+	CAGAGTCTAGCATAGAGTCTTTCTT|CGCGCGGGGTGCATGCGTGACCATT	TAGTGTATGTAATGTACAAACTCTT|CGCCGGTCAACAGGGTGCATACACT
Wt_Polio	4433	4434	CVA21	6294	6295	Intergenic-Fusion	1	+	+	TGGAAGCCAAAAGAATACAGAAACT|AGAGCATACTATTAACAACTACATA	TCTTGAGGCCCTGGATCTTAGCACT|AGTGCTGGATATCCTTATGTTGCAA
Wt_Polio	6903	6904	CVA21	6870	6871	Intergenic-Fusion	1	+	+	AATGATTAACAACTTGATTATCAGG|ACACTCTTACTGAAAACCTACAAGG	AATGATTAACAACCTGATCATTAGG|ACGCTTTTACTGAGAACCTACAAGG
Wt_Polio	2034	2035	CVA21	6773	6774	Intergenic-Fusion	1	+	+	ACTCTGCCTGTCACTCTCTCCAGCT|TCAGATCCTAGGTTGTCACATACTA	ACTACCTGAACCACTCTCACCACCT|TTACAAAAACAAGACTTATTGTGTC
Wt_Polio	7103	7104	CVA21	7071	7072	Intergenic-Fusion	1	+	+	CAGTCACATGGGAGAATGTAACATT|CTTGAAGAGATTCTTCAGGGCAGAC	AGTCACATGGGAGAATGTAACATTT|CTGAAAAGATTTTTCAGAGCAGATG
Wt_Polio	4953	4954	CVA21	7415	7416	Intergenic-Fusion	1	+	+	TAAGAACTGTCACCAACCAGCAAAC|TTTAAGAGATGCTGTCCTTTAGTGT	TTCCTTTAATTTCGGAGAAAAAAAA|AAAAAAAAAAAAAAAAAAAAAAAAA
Wt_Polio	4797	4798	CVA21	7091	7092	Intergenic-Fusion	1	+	+	CGTTCTAGCATCCACAAACTCAAGC|AGAATTTCCCCCCCCACTGTGGCAC	CATTTCTGAAAAGATTTTTCAGAGC|AGATGAGAAGTATCCATTCCTGGTG
Wt_Polio	6882	6883	CVA21	6849	6850	Intergenic-Fusion	1	+	+	AGGCACTTCAATTTTTAACTCAATG|ATTAACAACTTGATTATCAGGACAC	TGGCACCTCAATTTTCAACTCAATG|ATTAACAACCTGATCATTAGGACGC
Wt_Polio	2816	2817	CVA21	7419	7420	Intergenic-Fusion	1	+	+	TTGCAGTGTGGAAGATCACTTATAA|AGATACTGTCCAGTTACGGAGGAAA	TTTAATTTCGGAGAAAAAAAAAAAA|AAAAAAAAAAAAAAAAAAAAAAAAA
Wt_Polio	5768	5769	CVA21	5737	5738	Intergenic-Fusion	1	+	+	TCGTGAACACTAGCAAGTACCCCAA|TATGTATGTTCCTGTCGGTGCTGTG	GTGAACACTAGCAAGTACCCCAATA|TGTATGTCCCCGTTGGTGCTGTGAC
Wt_Polio	2952	2953	CVA21	7451	7452	Intergenic-Fusion	1	+	+	CTTAAATCAAGTGTACCAAATTATG|TACGTACCACCAGGCGCTCCAGTGC	AAAAAAAAAAAAAAAAAAAAAAAAA|AAAAAAAAAAAAAAAAAAAAAAAAA
Wt_Polio	7119	7120	CVA21	7086	7087	Intergenic-Fusion	1	+	+	TGTAACATTCTTGAAGAGATTCTTC|AGGGCAGACGAGAAATACCCATTTC	TGTAACATTTCTGAAAAGATTTTTC|AGAGCAGATGAGAAGTATCCATTCC
Wt_Polio	6926	6927	CVA21	6893	6894	Intergenic-Fusion	1	+	+	GGACACTCTTACTGAAAACCTACAA|GGGCATAGATTTAGACCACCTAAAA	GGACGCTTTTACTGAGAACCTACAA|GGGCATAGACTTGGACCATTTAAAA
Wt_Polio	6270	6271	CVA21	6237	6238	Intergenic-Fusion	1	+	+	ACTAGACATCAACACAGAACAAATG|TGCTTGGAGGATGCCATGTATGGCA	ACTGGATATCAACACAGAACAGATG|TGCCTGGAGGATGCCATGTACGGTA
Wt_Polio	6282	6283	CVA21	6249	6250	Intergenic-Fusion	1	+	+	CACAGAACAAATGTGCTTGGAGGAT|GCCATGTATGGCACTGATGGTCTAG	CACAGAACAGATGTGCCTGGAGGAT|GCCATGTACGGTACCGATGGTCTTG
Wt_Polio	7183	7184	CVA21	7150	7151	Intergenic-Fusion	1	+	+	ATGCCAATGAAGGAAATTCATGAAT|CAATTAGATGGACTAAAGATCCTAG	ATGCCAATGAAAGAAATTCACGAAT|CAATCAGATGGACCAAGGACCCTAG
Wt_Polio	6102	6103	CVA21	6069	6070	Intergenic-Fusion	1	+	+	CTATGTGTTTGAAGGGGTGAAGGAA|CCAGCAGTCCTCACTAAAAACGATC	CTATGTTTTTGAAGGTGTTAAGGAA|CCAGCTGTACTCACTAAGAATGACC
Wt_Polio	1520	1521	CVA21	1493	1494	Intergenic-Fusion	1	+	+	ATGGCACGTTGTTGGGGAATGCCTT|TGTGTTCCCGCACCAGATAATAAAC	CTGGTGTTCTAGCAGGAAACGCCTT|TGTGTACCCGCACCAGATCATCAAC
Wt_Polio	6187	6188	CVA21	6154	6155	Intergenic-Fusion	1	+	+	TCCAAGTACGTGGGTAACAAAATTA|CTGAAGTGGATGAGTACATGAAAGA	TCTAAATATGTGGGGAACAAAATTA|CTGAAGTGGACGAGTACATGAAAGA
Wt_Polio	6259	6260	CVA21	6226	6227	Intergenic-Fusion	1	+	+	CAGCTCATGTCACTAGACATCAACA|CAGAACAAATGTGCTTGGAGGATGC	CAGTTAATGTCACTGGATATCAACA|CAGAACAGATGTGCCTGGAGGATGC
Wt_Polio	6292	6293	CVA21	6259	6260	Intergenic-Fusion	1	+	+	ATGTGCTTGGAGGATGCCATGTATG|GCACTGATGGTCTAGAAGCACTTGA	ATGTGCCTGGAGGATGCCATGTACG|GTACCGATGGTCTTGAGGCCCTGGA
CVA21	7395	7396	Wt_Polio	7432	7433	Intergenic-Fusion	95	+	+	CTGTTGTAGGGGTAAATTTTCCTTT|AATTTCGGAGAAAAAAAAAAAAAAA	CTGTTGTAGGGGTAAATTTTTCTTT|AATTCGGAGAAAAAAAAAAAAAAAA
CVA21	5257	5258	Wt_Polio	4919	4920	Intergenic-Fusion	87	+	+	AAGGAACATCAATAGGGCCATGACT|ATACTCCAAGCTGTTACCACATTCG	TGGGAAATTGAACATGGCCATGGCT|ACTGAAATGTGTAAGAACTGTCACC
CVA21	5279	5280	Wt_Polio	3032	3033	Intergenic-Fusion	47	+	+	ACTATACTCCAAGCTGTTACCACAT|TCGCAGCAGTCGCAGGAGTAGTGTA	AACCTCATCAAATCCATCAATCTTT|TACACCTACGGAACAGCTCCAGCCC
CVA21	5
