# Supplementary material for: Enterovirus C recombination groups: RNA sequence similarity and the viral polymerase underpin sexual replication mechanisms
Source: J Virol. 2025 Jun 24;99(7):e00434-25. doi: 10.1128/jvi.00434-25 (PMC12282145; doi:10.1128/jvi.00434-25)
Supplement: BEDPE 3 — PVdeltaGDD_2-CVA21_subg1 virus fusions. [file jvi.00434-25-s0003.txt]

track name=Virus_Fusions description="Virus_Fusions" graphType=BEDPE
Wt_Polio	5094	5095	CVA21	5061	5062	Intergenic-Fusion	41848	+	+	AAGATCCAACATTGGCAATTGTATG|GAGGCTTTGTTTCAAGGACCACTCC	AAGGGCCAATATCGGCAATTGCATG|GAAGCCTTGTTTCAAGGACCACTAA
Wt_Polio	5076	5077	CVA21	5043	5044	Intergenic-Fusion	28012	+	+	TATCAATGAGAGAAACAGAAGATCC|AACATTGGCAATTGTATGGAGGCTT	CATGAATGAGAAAAACAGAAGGGCC|AATATCGGCAATTGCATGGAAGCCT
Wt_Polio	5037	5038	CVA21	5004	5005	Intergenic-Fusion	12137	+	+	CAGAGTTAGATACAGTATTGACCAG|ATCACTACAATGATTATCAATGAGA	CAGACAAAGGTTCACTGTAGATGAG|ATTACCACATTAATCATGAATGAGA
Wt_Polio	5068	5069	CVA21	5035	5036	Intergenic-Fusion	6803	+	+	ACAATGATTATCAATGAGAGAAACA|GAAGATCCAACATTGGCAATTGTAT	ACATTAATCATGAATGAGAAAAACA|GAAGGGCCAATATCGGCAATTGCAT
Wt_Polio	5045	5046	CVA21	5012	5013	Intergenic-Fusion	4513	+	+	GATACAGTATTGACCAGATCACTAC|AATGATTATCAATGAGAGAAACAGA	GGTTCACTGTAGATGAGATTACCAC|ATTAATCATGAATGAGAAAAACAGA
Wt_Polio	5032	5033	CVA21	4999	5000	Intergenic-Fusion	1631	+	+	TCTTCCAGAGTTAGATACAGTATTG|ACCAGATCACTACAATGATTATCAA	TACACCAGACAAAGGTTCACTGTAG|ATGAGATTACCACATTAATCATGAA
Wt_Polio	5086	5087	CVA21	5053	5054	Intergenic-Fusion	605	+	+	AGAAACAGAAGATCCAACATTGGCA|ATTGTATGGAGGCTTTGTTTCAAGG	AAAAACAGAAGGGCCAATATCGGCA|ATTGCATGGAAGCCTTGTTTCAAGG
Wt_Polio	4340	4341	CVA21	5409	5410	Intergenic-Fusion	142	+	+	AATCATGCCCTAGTCAGGAACACCA|GGAAATTCTATTCAATAATGTCAGA	CAGAGTCGCTAAAGTCCAGGGGCCA|GGATTTGACTACGCAGTGGCAATGG
Wt_Polio	5109	5110	CVA21	5076	5077	Intergenic-Fusion	132	+	+	CAATTGTATGGAGGCTTTGTTTCAA|GGACCACTCCAGTATAAAGACTTGA	CAATTGCATGGAAGCCTTGTTTCAA|GGACCACTAAGGTATAAAGATTTGA
Wt_Polio	7063	7064	CVA21	7030	7031	Intergenic-Fusion	104	+	+	CTAACTATGACTCCAGCTGACAAAT|CAGCTACATTTGAAACAGTCACATG	CTAACCATGACTCCAGCAGATAAAT|CAGCAACCTTTGAAACAGTCACATG
Wt_Polio	5041	5042	CVA21	5008	5009	Intergenic-Fusion	79	+	+	GTTAGATACAGTATTGACCAGATCA|CTACAATGATTATCAATGAGAGAAA	CAAAGGTTCACTGTAGATGAGATTA|CCACATTAATCATGAATGAGAAAAA
Wt_Polio	4289	4290	CVA21	6300	6301	Intergenic-Fusion	58	+	+	CAAAACTTAGACAACTAGAAATGCT|GGAAAACCAAATCTCAACTATACAC	GGCCCTGGATCTTAGCACTAGTGCT|GGATATCCTTATGTTGCAATGGGGA
Wt_Polio	7050	7051	CVA21	7017	7018	Intergenic-Fusion	57	+	+	AAAAGACTATGGACTAACTATGACT|CCAGCTGACAAATCAGCTACATTTG	AAAAGACTATGGACTAACCATGACT|CCAGCAGATAAATCAGCAACCTTTG
Wt_Polio	5080	5081	CVA21	5047	5048	Intergenic-Fusion	57	+	+	AATGAGAGAAACAGAAGATCCAACA|TTGGCAATTGTATGGAGGCTTTGTT	AATGAGAAAAACAGAAGGGCCAATA|TCGGCAATTGCATGGAAGCCTTGTT
Wt_Polio	6216	6217	CVA21	6183	6184	Intergenic-Fusion	44	+	+	AGTGGATGAGTACATGAAAGAGGCA|GTAGACCACTATGCTGGCCAGCTCA	AGTGGACGAGTACATGAAAGAAGCA|GTGGATCACTATGCAGGACAGTTAA
Wt_Polio	5064	5065	CVA21	5537	5538	Intergenic-Fusion	40	+	+	CACTACAATGATTATCAATGAGAGA|AACAGAAGATCCAACATTGGCAATT	TGCCAACCCATGCCGCTCCAGGAGA|AACCATTATTATTGATGGGAAAGAA
Wt_Polio	3889	3890	CVA21	7022	7023	Intergenic-Fusion	39	+	+	GCATTTGGAAGTGGATTTACTCAGC|AGATTAGCGACAAAATAACAGAGTT	ACTATGGACTAACCATGACTCCAGC|AGATAAATCAGCAACCTTTGAAACA
Wt_Polio	4980	4981	CVA21	5426	5427	Intergenic-Fusion	37	+	+	TAAGAGATGCTGTCCTTTAGTGTGT|GGTAAGGCAATTCAATTAATGGACA	AGGGGCCAGGATTTGACTACGCAGT|GGCAATGGCAAAAAGAAACATAGTT
Wt_Polio	7356	7357	CVA21	7323	7324	Intergenic-Fusion	37	+	+	GTACTCAACATTGTACCGCCGTTGG|CTTGACTCATTTTAGTAACCCTACC	GTACTCTACATTGTACCGCCGATGG|CTCGACTCATTTTAGTAACCCTACC
Wt_Polio	5059	5060	CVA21	5026	5027	Intergenic-Fusion	37	+	+	CAGATCACTACAATGATTATCAATG|AGAGAAACAGAAGATCCAACATTGG	GAGATTACCACATTAATCATGAATG|AGAAAAACAGAAGGGCCAATATCGG
Wt_Polio	6894	6895	CVA21	6861	6862	Intergenic-Fusion	36	+	+	TTTTAACTCAATGATTAACAACTTG|ATTATCAGGACACTCTTACTGAAAA	TTTCAACTCAATGATTAACAACCTG|ATCATTAGGACGCTTTTACTGAGAA
Wt_Polio	4245	4246	CVA21	5567	5568	Intergenic-Fusion	34	+	+	GGAGAAAATTATCCCACAAGCTAGA|GATAAGTTGGAATTTGTAACAAAAC	TTATTATTGATGGGAAAGAAGTAGA|GATCCTAGATGCCAGAGCCTTAGAA
Wt_Polio	2720	2721	CVA21	5324	5325	Intergenic-Fusion	29	+	+	CAGAGTCTAGCATAGAGTCTTTCTT|CGCGCGGGGTGCATGCGTGACCATT	TAGTGTATGTAATGTACAAACTCTT|CGCCGGTCAACAGGGTGCATACACT
Wt_Polio	4290	4291	CVA21	6282	6283	Intergenic-Fusion	28	+	+	AAAACTTAGACAACTAGAAATGCTG|GAAAACCAAATCTCAACTATACACC	CGGTACCGATGGTCTTGAGGCCCTG|GATCTTAGCACTAGTGCTGGATATC
Wt_Polio	7113	7114	CVA21	7080	7081	Intergenic-Fusion	27	+	+	GGAGAATGTAACATTCTTGAAGAGA|TTCTTCAGGGCAGACGAGAAATACC	GGAGAATGTAACATTTCTGAAAAGA|TTTTTCAGAGCAGATGAGAAGTATC
Wt_Polio	4517	4518	CVA21	6283	6284	Intergenic-Fusion	27	+	+	GTTTGCTAGTACATGGCAGCCCCGG|AACAGGTAAATCTGTAGCAACCAAC	GGTACCGATGGTCTTGAGGCCCTGG|ATCTTAGCACTAGTGCTGGATATCC
Wt_Polio	5070	5071	CVA21	5038	5039	Intergenic-Fusion	26	+	+	AATGATTATCAATGAGAGAAACAGA|AGATCCAACATTGGCAATTGTATGG	TTAATCATGAATGAGAAAAACAGAA|GGGCCAATATCGGCAATTGCATGGA
Wt_Polio	4739	4740	CVA21	5185	5186	Intergenic-Fusion	23	+	+	AGTTTATACCACCCATGGCATCCCT|GGAGGAGAAAGGAATCCTGTTTACT	GATTCTCAAGAGGTTAGGGATTACT|GTGAGAAGAAAGGCTGGATCGTTAA
Wt_Polio	5790	5791	CVA21	5757	5758	Intergenic-Fusion	23	+	+	CAATATGTATGTTCCTGTCGGTGCT|GTGACTGAACAGGGATATCTAAATC	CAATATGTATGTCCCCGTTGGTGCT|GTGACCGAACAGGGATATCTTAATC
Wt_Polio	4828	4829	CVA21	7125	7126	Intergenic-Fusion	23	+	+	TCCCCCCCCACTGTGGCACACAGTG|ATGCATTAGCCAGGCGCTTTGCGTT	GTATCCATTCCTGGTGCATCCAGTG|ATGCCAATGAAAGAAATTCACGAAT
Wt_Polio	4551	4552	CVA21	6294	6295	Intergenic-Fusion	23	+	+	ATCTGTAGCAACCAACCTGATTGCT|AGAGCCATAGCTGAAAGAGAAAACA	TCTTGAGGCCCTGGATCTTAGCACT|AGTGCTGGATATCCTTATGTTGCAA
Wt_Polio	4839	4840	CVA21	5408	5409	Intergenic-Fusion	22	+	+	TGTGGCACACAGTGATGCATTAGCC|AGGCGCTTTGCGTTCGACATGGACA	TCAGAGTCGCTAAAGTCCAGGGGCC|AGGATTTGACTACGCAGTGGCAATG
Wt_Polio	4943	4944	CVA21	5517	5518	Intergenic-Fusion	21	+	+	CTGAAATGTGTAAGAACTGTCACCA|ACCAGCAAACTTTAAGAGATGCTGT	GCATGATAATGTAGCAATATTGCCA|ACCCATGCCGCTCCAGGAGAAACCA
Wt_Polio	4526	4527	CVA21	7028	7029	Intergenic-Fusion	20	+	+	TACATGGCAGCCCCGGAACAGGTAA|ATCTGTAGCAACCAACCTGATTGCT	GACTAACCATGACTCCAGCAGATAA|ATCAGCAACCTTTGAAACAGTCACA
Wt_Polio	4321	4322	CVA21	5523	5524	Intergenic-Fusion	20	+	+	CAAATCTCAACTATACACCAATCAT|GCCCTAGTCAGGAACACCAGGAAAT	TAATGTAGCAATATTGCCAACCCAT|GCCGCTCCAGGAGAAACCATTATTA
Wt_Polio	4316	4317	CVA21	5608	5609	Intergenic-Fusion	20	+	+	AAAACCAAATCTCAACTATACACCA|ATCATGCCCTAGTCAGGAACACCAG	GCCTTAGAAGATCAAGCGGGAACCA|ATCTTGAGATCACCATTATTACTCT
Wt_Polio	2730	2731	CVA21	5492	5493	Intergenic-Fusion	19	+	+	CATAGAGTCTTTCTTCGCGCGGGGT|GCATGCGTGACCATTATGACCGTGG	AGGGTGAATTTACCATGCTAGGGGT|GCATGATAATGTAGCAATATTGCCA
Wt_Polio	5048	5049	CVA21	5015	5016	Intergenic-Fusion	18	+	+	ACAGTATTGACCAGATCACTACAAT|GATTATCAATGAGAGAAACAGAAGA	TCACTGTAGATGAGATTACCACATT|AATCATGAATGAGAAAAACAGAAGG
Wt_Polio	5078	5079	CVA21	5047	5048	Intergenic-Fusion	17	+	+	TCAATGAGAGAAACAGAAGATCCAA|CATTGGCAATTGTATGGAGGCTTTG	AATGAGAAAAACAGAAGGGCCAATA|TCGGCAATTGCATGGAAGCCTTGTT
Wt_Polio	4315	4316	CVA21	5516	5517	Intergenic-Fusion	17	+	+	GAAAACCAAATCTCAACTATACACC|AATCATGCCCTAGTCAGGAACACCA	TGCATGATAATGTAGCAATATTGCC|AACCCATGCCGCTCCAGGAGAAACC
Wt_Polio	4223	4224	CVA21	5535	5536	Intergenic-Fusion	17	+	+	CAAAATTCATTGATTGGCTCAAGGA|GAAAATTATCCCACAAGCTAGAGAT	ATTGCCAACCCATGCCGCTCCAGGA|GAAACCATTATTATTGATGGGAAAG
Wt_Polio	5081	5082	CVA21	5049	5050	Intergenic-Fusion	16	+	+	ATGAGAGAAACAGAAGATCCAACAT|TGGCAATTGTATGGAGGCTTTGTTT	TGAGAAAAACAGAAGGGCCAATATC|GGCAATTGCATGGAAGCCTTGTTTC
Wt_Polio	4335	4336	CVA21	5539	5540	Intergenic-Fusion	16	+	+	ACACCAATCATGCCCTAGTCAGGAA|CACCAGGAAATTCTATTCAATAATG	CCAACCCATGCCGCTCCAGGAGAAA|CCATTATTATTGATGGGAAAGAAGT
Wt_Polio	5098	5099	CVA21	5065	5066	Intergenic-Fusion	15	+	+	TCCAACATTGGCAATTGTATGGAGG|CTTTGTTTCAAGGACCACTCCAGTA	GCCAATATCGGCAATTGCATGGAAG|CCTTGTTTCAAGGACCACTAAGGTA
Wt_Polio	2924	2925	CVA21	6808	6809	Intergenic-Fusion	13	+	+	ATTTCACTGAGACTAACAATGGGCA|TGCCTTAAATCAAGTGTACCAAATT	AAGACTTATTGTGTCAAAGGCGGCA|TGCCATCCGGCTGCTCTGGCACCTC
Wt_Polio	4807	4808	CVA21	5124	5125	Intergenic-Fusion	12	+	+	TCCACAAACTCAAGCAGAATTTCCC|CCCCCACTGTGGCACACAGTGATGC	GAAGATCGATGTGAAGACAGTTCCC|CCCCCTGAGTGCATCAGTGATTTGT
Wt_Polio	4734	4735	CVA21	5180	5181	Intergenic-Fusion	12	+	+	AGTGGAGTTTATACCACCCATGGCA|TCCCTGGAGGAGAAAGGAATCCTGT	CAGTGGATTCTCAAGAGGTTAGGGA|TTACTGTGAGAAGAAAGGCTGGATC
Wt_Polio	2656	2657	CVA21	6154	6155	Intergenic-Fusion	11	+	+	ACAAATCCACTAGTCCCTTCTGATA|CAGTGCAAACCAGACATGTTGTACA	TCTAAATATGTGGGGAACAAAATTA|CTGAAGTGGACGAGTACATGAAAGA
Wt_Polio	4946	4947	CVA21	6071	6072	Intergenic-Fusion	11	+	+	AAATGTGTAAGAACTGTCACCAACC|AGCAAACTTTAAGAGATGCTGTCCT	ATGTTTTTGAAGGTGTTAAGGAACC|AGCTGTACTCACTAAGAATGACCCC
Wt_Polio	5030	5031	CVA21	4997	4998	Intergenic-Fusion	10	+	+	AATCTTCCAGAGTTAGATACAGTAT|TGACCAGATCACTACAATGATTATC	GGTACACCAGACAAAGGTTCACTGT|AGATGAGATTACCACATTAATCATG
Wt_Polio	4741	4742	CVA21	6244	6245	Intergenic-Fusion	8	+	+	TTTATACCACCCATGGCATCCCTGG|AGGAGAAAGGAATCCTGTTTACTTC	ATCAACACAGAACAGATGTGCCTGG|AGGATGCCATGTACGGTACCGATGG
Wt_Polio	5077	5078	CVA21	5045	5046	Intergenic-Fusion	8	+	+	ATCAATGAGAGAAACAGAAGATCCA|ACATTGGCAATTGTATGGAGGCTTT	TGAATGAGAAAAACAGAAGGGCCAA|TATCGGCAATTGCATGGAAGCCTTG
Wt_Polio	4296	4297	CVA21	5606	5607	Intergenic-Fusion	7	+	+	TAGACAACTAGAAATGCTGGAAAAC|CAAATCTCAACTATACACCAATCAT	GAGCCTTAGAAGATCAAGCGGGAAC|CAATCTTGAGATCACCATTATTACT
Wt_Polio	5094	5095	CVA21	5062	5063	Intergenic-Fusion	6	+	+	AAGATCCAACATTGGCAATTGTATG|GAGGCTTTGTTTCAAGGACCACTCC	AGGGCCAATATCGGCAATTGCATGG|AAGCCTTGTTTCAAGGACCACTAAG
Wt_Polio	5100	5101	CVA21	5068	5069	Intergenic-Fusion	6	+	+	CAACATTGGCAATTGTATGGAGGCT|TTGTTTCAAGGACCACTCCAGTATA	AATATCGGCAATTGCATGGAAGCCT|TGTTTCAAGGACCACTAAGGTATAA
Wt_Polio	5820	5821	CVA21	5787	5788	Intergenic-Fusion	6	+	+	TGAACAGGGATATCTAAATCTCGGT|GGGCGCCAAACTGCTCGTACTCTAA	CGAACAGGGATATCTTAATCTCAGT|GGACGTCAAACTGCTCGCACTTTAA
Wt_Polio	7107	7108	CVA21	7074	7075	Intergenic-Fusion	6	+	+	CACATGGGAGAATGTAACATTCTTG|AAGAGATTCTTCAGGGCAGACGAGA	CACATGGGAGAATGTAACATTTCTG|AAAAGATTTTTCAGAGCAGATGAGA
Wt_Polio	6102	6103	CVA21	6069	6070	Intergenic-Fusion	5	+	+	CTATGTGTTTGAAGGGGTGAAGGAA|CCAGCAGTCCTCACTAAAAACGATC	CTATGTTTTTGAAGGTGTTAAGGAA|CCAGCTGTACTCACTAAGAATGACC
Wt_Polio	5073	5074	CVA21	5040	5041	Intergenic-Fusion	4	+	+	GATTATCAATGAGAGAAACAGAAGA|TCCAACATTGGCAATTGTATGGAGG	AATCATGAATGAGAAAAACAGAAGG|GCCAATATCGGCAATTGCATGGAAG
Wt_Polio	4511	4512	CVA21	5920	5921	Intergenic-Fusion	4	+	+	CAGTATGTTTGCTAGTACATGGCAG|CCCCGGAACAGGTAAATCTGTAGCA	AACGGTTCACATGGGTTTGCAGCAG|CCCTCAAGCGATCATACTTCACTCA
Wt_Polio	5779	5780	CVA21	5746	5747	Intergenic-Fusion	4	+	+	AGCAAGTACCCCAATATGTATGTTC|CTGTCGGTGCTGTGACTGAACAGGG	AGCAAGTACCCCAATATGTATGTCC|CCGTTGGTGCTGTGACCGAACAGGG
Wt_Polio	3065	3066	CVA21	6261	6262	Intergenic-Fusion	3	+	+	GAACAGCTCCAGCCCGGATCTCGGT|ACCGTATGTTGGTATTTCGAACGCC	GTGCCTGGAGGATGCCATGTACGGT|ACCGATGGTCTTGAGGCCCTGGATC
Wt_Polio	5064	5065	CVA21	5032	5033	Intergenic-Fusion	3	+	+	CACTACAATGATTATCAATGAGAGA|AACAGAAGATCCAACATTGGCAATT	ACCACATTAATCATGAATGAGAAAA|ACAGAAGGGCCAATATCGGCAATTG
Wt_Polio	6282	6283	CVA21	6249	6250	Intergenic-Fusion	3	+	+	CACAGAACAAATGTGCTTGGAGGAT|GCCATGTATGGCACTGATGGTCTAG	CACAGAACAGATGTGCCTGGAGGAT|GCCATGTACGGTACCGATGGTCTTG
Wt_Polio	7103	7104	CVA21	7071	7072	Intergenic-Fusion	2	+	+	CAGTCACATGGGAGAATGTAACATT|CTTGAAGAGATTCTTCAGGGCAGAC	AGTCACATGGGAGAATGTAACATTT|CTGAAAAGATTTTTCAGAGCAGATG
Wt_Polio	4833	4834	CVA21	7130	7131	Intergenic-Fusion	2	+	+	CCCCACTGTGGCACACAGTGATGCA|TTAGCCAGGCGCTTTGCGTTCGACA	CATTCCTGGTGCATCCAGTGATGCC|AATGAAAGAAATTCACGAATCAATC
Wt_Polio	5034	5035	CVA21	5002	5003	Intergenic-Fusion	2	+	+	TTCCAGAGTTAGATACAGTATTGAC|CAGATCACTACAATGATTATCAATG	ACCAGACAAAGGTTCACTGTAGATG|AGATTACCACATTAATCATGAATGA
Wt_Polio	3433	3434	CVA21	6972	6973	Intergenic-Fusion	2	+	+	GTGTACACTGCAGGTTACAAAATTT|GCAACTACCACTTGGCCACTCAGGA	TTCCTACCCCCATGAGGTTGACGCT|AGTCTCCTAGCCCAATCAGGAAAAG
Wt_Polio	3366	3367	CVA21	5466	5467	Intergenic-Fusion	2	+	+	TGGTACGCTTACACCCCTCTCCACC|AAGGATCTGACCACATATGGATTCG	AAACATAGTTACTGCAACCACCACC|AAGGGTGAATTTACCATGCTAGGGG
Wt_Polio	5039	5040	CVA21	5007	5008	Intergenic-Fusion	2	+	+	GAGTTAGATACAGTATTGACCAGAT|CACTACAATGATTATCAATGAGAGA	ACAAAGGTTCACTGTAGATGAGATT|ACCACATTAATCATGAATGAGAAAA
Wt_Polio	5050	5051	CVA21	5017	5018	Intergenic-Fusion	2	+	+	AGTATTGACCAGATCACTACAATGA|TTATCAATGAGAGAAACAGAAGATC	ACTGTAGATGAGATTACCACATTAA|TCATGAATGAGAAAAACAGAAGGGC
Wt_Polio	6088	6089	CVA21	6055	6056	Intergenic-Fusion	2	+	+	CCCAGTGCTTTCCACTATGTGTTTG|AAGGGGTGAAGGAACCAGCAGTCCT	CCCAGTGCTTTCCACTATGTTTTTG|AAGGTGTTAAGGAACCAGCTGTACT
Wt_Polio	5083	5084	CVA21	5051	5052	Intergenic-Fusion	1	+	+	GAGAGAAACAGAAGATCCAACATTG|GCAATTGTATGGAGGCTTTGTTTCA	AGAAAAACAGAAGGGCCAATATCGG|CAATTGCATGGAAGCCTTGTTTCAA
Wt_Polio	392	393	CVA21	394	395	Intergenic-Fusion	1	+	+	GGCCTACCTATGGCTAACGCCATGG|GACGCTAGTTGTGAACAAGGTGTGA	GCCTACCCATGGCTGATGCCGTGGG|ACGCTAGTTGTGAACAAGGTGTGAA
Wt_Polio	4917	4918	CVA21	5259	5260	Intergenic-Fusion	1	+	+	TGGGAAATTGAACATGGCCATGGCT|ACTGAAATGTGTAAGAACTGTCACC	AAGGAACATCAATAGGGCCATGACT|ATACTCCAAGCTGTTACCACATTCG
Wt_Polio	5073	5074	CVA21	5041	5042	Intergenic-Fusion	1	+	+	GATTATCAATGAGAGAAACAGAAGA|TCCAACATTGGCAATTGTATGGAGG	ATCATGAATGAGAAAAACAGAAGGG|CCAATATCGGCAATTGCATGGAAGC
Wt_Polio	2216	2217	CVA21	5895	5896	Intergenic-Fusion	1	+	+	AGAAGCGTAAGGAGGCGATGTTGGG|AACACATGTGATCTGGGACATAGGA	AGTCATTGGGATGCATGTTGGCGGG|AACGGTTCACATGGGTTTGCAGCAG
Wt_Polio	6868	6869	CVA21	6835	6836	Intergenic-Fusion	1	+	+	CCATCTGGCTGCTCAGGCACTTCAA|TTTTTAACTCAATGATTAACAACTT	CCATCCGGCTGCTCTGGCACCTCAA|TTTTCAACTCAATGATTAACAACCT
Wt_Polio	4223	4224	CVA21	7058	7059	Intergenic-Fusion	1	+	+	CAAAATTCATTGATTGGCTCAAGGA|GAAAATTATCCCACAAGCTAGAGAT	CAACCTTTGAAACAGTCACATGGGA|GAATGTAACATTTCTGAAAAGATTT
Wt_Polio	5042	5043	CVA21	5010	5011	Intergenic-Fusion	1	+	+	TTAGATACAGTATTGACCAGATCAC|TACAATGATTATCAATGAGAGAAAC	AAGGTTCACTGTAGATGAGATTACC|ACATTAATCATGAATGAGAAAAACA
Wt_Polio	4313	4314	CVA21	7435	7436	Intergenic-Fusion	1	+	+	TGGAAAACCAAATCTCAACTATACA|CCAATCATGCCCTAGTCAGGAACAC	AAAAAAAAAAAAAAAAAAAAAAAAA|AAAAAAAAAAAAAAAAAAAAAAAAA
Wt_Polio	5046	5047	CVA21	7431	7432	Intergenic-Fusion	1	+	+	ATACAGTATTGACCAGATCACTACA|ATGATTATCAATGAGAGAAACAGAA	GAAAAAAAAAAAAAAAAAAAAAAAA|AAAAAAAAAAAAAAAAAAAAAAAAA
Wt_Polio	7345	7346	CVA21	7312	7313	Intergenic-Fusion	1	+	+	TTGCTCCCAGAGTACTCAACATTGT|ACCGCCGTTGGCTTGACTCATTTTA	TTGCTCCCAGAGTACTCTACATTGT|ACCGCCGATGGCTCGACTCATTTTA
Wt_Polio	7140	7141	CVA21	7107	7108	Intergenic-Fusion	1	+	+	CTTCAGGGCAGACGAGAAATACCCA|TTTCTTATTCATCCAGTAATGCCAA	TTTCAGAGCAGATGAGAAGTATCCA|TTCCTGGTGCATCCAGTGATGCCAA
Wt_Polio	5056	5057	CVA21	5024	5025	Intergenic-Fusion	1	+	+	GACCAGATCACTACAATGATTATCA|ATGAGAGAAACAGAAGATCCAACAT	ATGAGATTACCACATTAATCATGAA|TGAGAAAAACAGAAGGGCCAATATC
Wt_Polio	3822	3823	CVA21	6252	6253	Intergenic-Fusion	1	+	+	CTTGTATGCCTACGAAGAAGAAGCC|ATGGAACAAGGCATCACCAATTACA	AGAACAGATGTGCCTGGAGGATGCC|ATGTACGGTACCGATGGTCTTGAGG
Wt_Polio	5065	5066	CVA21	5031	5032	Intergenic-Fusion	1	+	+	ACTACAATGATTATCAATGAGAGAA|ACAGAAGATCCAACATTGGCAATTG	TACCACATTAATCATGAATGAGAAA|AACAGAAGGGCCAATATCGGCAATT
Wt_Polio	7051	7052	CVA21	7019	7020	Intergenic-Fusion	1	+	+	AAAGACTATGGACTAACTATGACTC|CAGCTGACAAATCAGCTACATTTGA	AAGACTATGGACTAACCATGACTCC|AGCAGATAAATCAGCAACCTTTGAA
Wt_Polio	4216	4217	CVA21	5528	5529	Intergenic-Fusion	1	+	+	AAAATCTCAAAATTCATTGATTGGC|TCAAGGAGAAAATTATCCCACAAGC	TAGCAATATTGCCAACCCATGCCGC|TCCAGGAGAAACCATTATTATTGAT
Wt_Polio	3823	3824	CVA21	7448	7449	Intergenic-Fusion	1	+	+	TTGTATGCCTACGAAGAAGAAGCCA|TGGAACAAGGCATCACCAATTACAT	AAAAAAAAAAAAAAAAAAAAAAAAA|AAAAAAAAAAAAAAAAAAAAAAAAA
Wt_Polio	1610	1611	CVA21	7419	7420	Intergenic-Fusion	1	+	+	TGAACTCCCTCTCGATAGATAGTAT|GGTAAAGCACAATAATTGGGGAATT	TTTAATTTCGGAGAAAAAAAAAAAA|AAAAAAAAAAAAAAAAAAAAAAAAA
Wt_Polio	4771	4772	CVA21	5091	5092	Intergenic-Fusion	1	+	+	AAAGGAATCCTGTTTACTTCAAATT|ACGTTCTAGCATCCACAAACTCAAG	CTTGTTTCAAGGACCACTAAGGTAT|AAAGATTTGAAGATCGATGTGAAGA
Wt_Polio	3830	3831	CVA21	7416	7417	Intergenic-Fusion	1	+	+	CCTACGAAGAAGAAGCCATGGAACA|AGGCATCACCAATTACATAGAGTCA	TCCTTTAATTTCGGAGAAAAAAAAA|AAAAAAAAAAAAAAAAAAAAAAAAA
Wt_Polio	5062	5063	CVA21	5031	5032	Intergenic-Fusion	1	+	+	ATCACTACAATGATTATCAATGAGA|GAAACAGAAGATCCAACATTGGCAA	TACCACATTAATCATGAATGAGAAA|AACAGAAGGGCCAATATCGGCAATT
Wt_Polio	5062	5063	CVA21	5030	5031	Intergenic-Fusion	1	+	+	ATCACTACAATGATTATCAATGAGA|GAAACAGAAGATCCAACATTGGCAA	TTACCACATTAATCATGAATGAGAA|AAACAGAAGGGCCAATATCGGCAAT
Wt_Polio	7119	7120	CVA21	7086	7087	Intergenic-Fusion	1	+	+	TGTAACATTCTTGAAGAGATTCTTC|AGGGCAGACGAGAAATACCCATTTC	TGTAACATTTCTGAAAAGATTTTTC|AGAGCAGATGAGAAGTATCCATTCC
Wt_Polio	5057	5058	CVA21	5025	5026	Intergenic-Fusion	1	+	+	ACCAGATCACTACAATGATTATCAA|TGAGAGAAACAGAAGATCCAACATT	TGAGATTACCACATTAATCATGAAT|GAGAAAAACAGAAGGGCCAATATCG
Wt_Polio	5113	5114	CVA21	5081	5082	Intergenic-Fusion	1	+	+	TGTATGGAGGCTTTGTTTCAAGGAC|CACTCCAGTATAAAGACTTGAAAAT	GCATGGAAGCCTTGTTTCAAGGACC|ACTAAGGTATAAAGATTTGAAGATC
Wt_Polio	4795	4796	CVA21	5114	5115	Intergenic-Fusion	1	+	+	TACGTTCTAGCATCCACAAACTCAA|GCAGAATTTCCCCCCCCACTGTGGC	ATAAAGATTTGAAGATCGATGTGAA|GACAGTTCCCCCCCCTGAGTGCATC
Wt_Polio	1598	1599	CVA21	7407	7408	Intergenic-Fusion	1	+	+	TACTCCCTTACGTGAACTCCCTCTC|GATAGATAGTATGGTAAAGCACAAT	GGTAAATTTTCCTTTAATTTCGGAG|AAAAAAAAAAAAAAAAAAAAAAAAA
Wt_Polio	4453	4454	CVA21	4420	4421	Intergenic-Fusion	1	+	+	AAACTAGAGCATACTATTAACAACT|ACATACAGTTCAAGAGCAAACACCG	AAAATGGAGAGCACAATAAACAATT|ATATACAGTTCAAGAGCAAACACCG
Wt_Polio	5340	5341	CVA21	5307	5308	Intergenic-Fusion	1	+	+	CGCCGCAGTGGCTGGAGTTGTCTAT|GTCATGTATAAACTGTTTGCTGGAC	CGCAGCAGTCGCAGGAGTAGTGTAT|GTAATGTACAAACTCTTCGCCGGTC
Wt_Polio	3191	3192	CVA21	7414	7415	Intergenic-Fusion	1	+	+	GTGCAGCATCTCTAAATGACTTCGG|TATTTTGGCTGTTAGAGTAGTCAAT	TTTCCTTTAATTTCGGAGAAAAAAA|AAAAAAAAAAAAAAAAAAAAAAAAA
Wt_Polio	6714	6715	CVA21	6681	6682	Intergenic-Fusion	1	+	+	AGGGTATGATGCATCTCTCAGCCCT|GCTTGGTTCGAGGCACTAAAGATGG	AGGGTATGATGCCTCACTCAGCCCT|GCTTGGTTTGAAGCTCTTAAAATGG
Wt_Polio	7164	7165	CVA21	7131	7132	Intergenic-Fusion	1	+	+	ATTTCTTATTCATCCAGTAATGCCA|ATGAAGGAAATTCATGAATCAATTA	ATTCCTGGTGCATCCAGTGATGCCA|ATGAAAGAAATTCACGAATC
