# Supplementary material for: Enterovirus C recombination groups: RNA sequence similarity and the viral polymerase underpin sexual replication mechanisms
Source: J Virol. 2025 Jun 24;99(7):e00434-25. doi: 10.1128/jvi.00434-25 (PMC12282145; doi:10.1128/jvi.00434-25)
Supplement: BEDPE 4 — PVdeltaGDD_2-CVA21_subg2 virus fusions. [file jvi.00434-25-s0004.txt]

track name=Virus_Fusions description="Virus_Fusions" graphType=BEDPE
Wt_Polio	5094	5095	CVA21	5061	5062	Intergenic-Fusion	81078	+	+	AAGATCCAACATTGGCAATTGTATG|GAGGCTTTGTTTCAAGGACCACTCC	AAGGGCCAATATCGGCAATTGCATG|GAAGCCTTGTTTCAAGGACCACTAA
Wt_Polio	5048	5049	CVA21	5015	5016	Intergenic-Fusion	16627	+	+	ACAGTATTGACCAGATCACTACAAT|GATTATCAATGAGAGAAACAGAAGA	TCACTGTAGATGAGATTACCACATT|AATCATGAATGAGAAAAACAGAAGG
Wt_Polio	5086	5087	CVA21	5053	5054	Intergenic-Fusion	10740	+	+	AGAAACAGAAGATCCAACATTGGCA|ATTGTATGGAGGCTTTGTTTCAAGG	AAAAACAGAAGGGCCAATATCGGCA|ATTGCATGGAAGCCTTGTTTCAAGG
Wt_Polio	5080	5081	CVA21	5047	5048	Intergenic-Fusion	1279	+	+	AATGAGAGAAACAGAAGATCCAACA|TTGGCAATTGTATGGAGGCTTTGTT	AATGAGAAAAACAGAAGGGCCAATA|TCGGCAATTGCATGGAAGCCTTGTT
Wt_Polio	5098	5099	CVA21	5065	5066	Intergenic-Fusion	222	+	+	TCCAACATTGGCAATTGTATGGAGG|CTTTGTTTCAAGGACCACTCCAGTA	GCCAATATCGGCAATTGCATGGAAG|CCTTGTTTCAAGGACCACTAAGGTA
Wt_Polio	7063	7064	CVA21	7030	7031	Intergenic-Fusion	99	+	+	CTAACTATGACTCCAGCTGACAAAT|CAGCTACATTTGAAACAGTCACATG	CTAACCATGACTCCAGCAGATAAAT|CAGCAACCTTTGAAACAGTCACATG
Wt_Polio	4289	4290	CVA21	6300	6301	Intergenic-Fusion	92	+	+	CAAAACTTAGACAACTAGAAATGCT|GGAAAACCAAATCTCAACTATACAC	GGCCCTGGATCTTAGCACTAGTGCT|GGATATCCTTATGTTGCAATGGGGA
Wt_Polio	4205	4206	CVA21	6101	6102	Intergenic-Fusion	71	+	+	GGGTGTCAAACAAAATCTCAAAATT|CATTGATTGGCTCAAGGAGAAAATT	TACTCACTAAGAATGACCCCAGACT|AAAAACAGATTTTGAAGAAGCCATC
Wt_Polio	7050	7051	CVA21	7017	7018	Intergenic-Fusion	54	+	+	AAAAGACTATGGACTAACTATGACT|CCAGCTGACAAATCAGCTACATTTG	AAAAGACTATGGACTAACCATGACT|CCAGCAGATAAATCAGCAACCTTTG
Wt_Polio	4526	4527	CVA21	7028	7029	Intergenic-Fusion	45	+	+	TACATGGCAGCCCCGGAACAGGTAA|ATCTGTAGCAACCAACCTGATTGCT	GACTAACCATGACTCCAGCAGATAA|ATCAGCAACCTTTGAAACAGTCACA
Wt_Polio	5059	5060	CVA21	5026	5027	Intergenic-Fusion	40	+	+	CAGATCACTACAATGATTATCAATG|AGAGAAACAGAAGATCCAACATTGG	GAGATTACCACATTAATCATGAATG|AGAAAAACAGAAGGGCCAATATCGG
Wt_Polio	3896	3897	CVA21	7033	7034	Intergenic-Fusion	38	+	+	GAAGTGGATTTACTCAGCAGATTAG|CGACAAAATAACAGAGTTGACCAAT	ACCATGACTCCAGCAGATAAATCAG|CAACCTTTGAAACAGTCACATGGGA
Wt_Polio	4324	4325	CVA21	6279	6280	Intergenic-Fusion	33	+	+	ATCTCAACTATACACCAATCATGCC|CTAGTCAGGAACACCAGGAAATTCT	GTACGGTACCGATGGTCTTGAGGCC|CTGGATCTTAGCACTAGTGCTGGAT
Wt_Polio	3945	3946	CVA21	6994	6995	Intergenic-Fusion	31	+	+	TATGGTGACCAGTACCATCACTGAA|AAGCTACTTAAGAACTTGATCAAGA	GCTAGTCTCCTAGCCCAATCAGGAA|AAGACTATGGACTAACCATGACTCC
Wt_Polio	3449	3450	CVA21	5407	5408	Intergenic-Fusion	29	+	+	ACAAAATTTGCAACTACCACTTGGC|CACTCAGGATGATTTGCAAAACGCA	ATCAGAGTCGCTAAAGTCCAGGGGC|CAGGATTTGACTACGCAGTGGCAAT
Wt_Polio	1779	1780	CVA21	6274	6275	Intergenic-Fusion	29	+	+	ACGCTTACAGGGCCTGCCGGTCATG|AACACCCCTGGTAGCAATCAATATC	GCCATGTACGGTACCGATGGTCTTG|AGGCCCTGGATCTTAGCACTAGTGC
Wt_Polio	4540	4541	CVA21	5517	5518	Intergenic-Fusion	28	+	+	GGAACAGGTAAATCTGTAGCAACCA|ACCTGATTGCTAGAGCCATAGCTGA	GCATGATAATGTAGCAATATTGCCA|ACCCATGCCGCTCCAGGAGAAACCA
Wt_Polio	5084	5085	CVA21	6806	6807	Intergenic-Fusion	28	+	+	AGAGAAACAGAAGATCCAACATTGG|CAATTGTATGGAGGCTTTGTTTCAA	ACAAGACTTATTGTGTCAAAGGCGG|CATGCCATCCGGCTGCTCTGGCACC
Wt_Polio	3819	3820	CVA21	6120	6121	Intergenic-Fusion	28	+	+	AGACTTGTATGCCTACGAAGAAGAA|GCCATGGAACAAGGCATCACCAATT	CAGACTAAAAACAGATTTTGAAGAA|GCCATCTTTTCTAAATATGTGGGGA
Wt_Polio	4325	4326	CVA21	7172	7173	Intergenic-Fusion	27	+	+	TCTCAACTATACACCAATCATGCCC|TAGTCAGGAACACCAGGAAATTCTA	AATCAATCAGATGGACCAAGGACCC|TAGAAACACACAGGATCACGTACGC
Wt_Polio	3052	3053	CVA21	6260	6261	Intergenic-Fusion	27	+	+	TTTTACACCTACGGAACAGCTCCAG|CCCGGATCTCGGTACCGTATGTTGG	TGTGCCTGGAGGATGCCATGTACGG|TACCGATGGTCTTGAGGCCCTGGAT
Wt_Polio	4846	4847	CVA21	6309	6310	Intergenic-Fusion	27	+	+	CACAGTGATGCATTAGCCAGGCGCT|TTGCGTTCGACATGGACATTCAGGT	TCTTAGCACTAGTGCTGGATATCCT|TATGTTGCAATGGGGAAAAAGAAAA
Wt_Polio	4807	4808	CVA21	5124	5125	Intergenic-Fusion	26	+	+	TCCACAAACTCAAGCAGAATTTCCC|CCCCCACTGTGGCACACAGTGATGC	GAAGATCGATGTGAAGACAGTTCCC|CCCCCTGAGTGCATCAGTGATTTGT
Wt_Polio	5076	5077	CVA21	5043	5044	Intergenic-Fusion	25	+	+	TATCAATGAGAGAAACAGAAGATCC|AACATTGGCAATTGTATGGAGGCTT	CATGAATGAGAAAAACAGAAGGGCC|AATATCGGCAATTGCATGGAAGCCT
Wt_Polio	7113	7114	CVA21	7080	7081	Intergenic-Fusion	25	+	+	GGAGAATGTAACATTCTTGAAGAGA|TTCTTCAGGGCAGACGAGAAATACC	GGAGAATGTAACATTTCTGAAAAGA|TTTTTCAGAGCAGATGAGAAGTATC
Wt_Polio	4290	4291	CVA21	6282	6283	Intergenic-Fusion	24	+	+	AAAACTTAGACAACTAGAAATGCTG|GAAAACCAAATCTCAACTATACACC	CGGTACCGATGGTCTTGAGGCCCTG|GATCTTAGCACTAGTGCTGGATATC
Wt_Polio	3889	3890	CVA21	7022	7023	Intergenic-Fusion	21	+	+	GCATTTGGAAGTGGATTTACTCAGC|AGATTAGCGACAAAATAACAGAGTT	ACTATGGACTAACCATGACTCCAGC|AGATAAATCAGCAACCTTTGAAACA
Wt_Polio	7356	7357	CVA21	7323	7324	Intergenic-Fusion	20	+	+	GTACTCAACATTGTACCGCCGTTGG|CTTGACTCATTTTAGTAACCCTACC	GTACTCTACATTGTACCGCCGATGG|CTCGACTCATTTTAGTAACCCTACC
Wt_Polio	6714	6715	CVA21	6681	6682	Intergenic-Fusion	19	+	+	AGGGTATGATGCATCTCTCAGCCCT|GCTTGGTTCGAGGCACTAAAGATGG	AGGGTATGATGCCTCACTCAGCCCT|GCTTGGTTTGAAGCTCTTAAAATGG
Wt_Polio	6216	6217	CVA21	6183	6184	Intergenic-Fusion	19	+	+	AGTGGATGAGTACATGAAAGAGGCA|GTAGACCACTATGCTGGCCAGCTCA	AGTGGACGAGTACATGAAAGAAGCA|GTGGATCACTATGCAGGACAGTTAA
Wt_Polio	1338	1339	CVA21	6257	6258	Intergenic-Fusion	19	+	+	AGGGGTATTCGCCGTACCAGAGATG|TGTCTGGCCGGGGATAGCAACACCA	AGATGTGCCTGGAGGATGCCATGTA|CGGTACCGATGGTCTTGAGGCCCTG
Wt_Polio	5064	5065	CVA21	6713	6714	Intergenic-Fusion	19	+	+	CACTACAATGATTATCAATGAGAGA|AACAGAAGATCCAACATTGGCAATT	TTGAAGCTCTTAAAATGGTGTTAGA|AAAAATTGGATTTGGCAGTAGAGTA
Wt_Polio	4321	4322	CVA21	5523	5524	Intergenic-Fusion	16	+	+	CAAATCTCAACTATACACCAATCAT|GCCCTAGTCAGGAACACCAGGAAAT	TAATGTAGCAATATTGCCAACCCAT|GCCGCTCCAGGAGAAACCATTATTA
Wt_Polio	4917	4918	CVA21	5259	5260	Intergenic-Fusion	16	+	+	TGGGAAATTGAACATGGCCATGGCT|ACTGAAATGTGTAAGAACTGTCACC	AAGGAACATCAATAGGGCCATGACT|ATACTCCAAGCTGTTACCACATTCG
Wt_Polio	1092	1093	CVA21	6114	6115	Intergenic-Fusion	16	+	+	ATATCTGAGGGACAGCGAAGCCAAT|CCAGTGGACCAGCCGACAGAACCAG	TGACCCCAGACTAAAAACAGATTTT|GAAGAAGCCATCTTTTCTAAATATG
Wt_Polio	5045	5046	CVA21	5012	5013	Intergenic-Fusion	15	+	+	GATACAGTATTGACCAGATCACTAC|AATGATTATCAATGAGAGAAACAGA	GGTTCACTGTAGATGAGATTACCAC|ATTAATCATGAATGAGAAAAACAGA
Wt_Polio	1234	1235	CVA21	5548	5549	Intergenic-Fusion	13	+	+	GACATGGGACTCTTTGGGCAAAATA|TGTACTACCACTACCTAGGTAGGTC	GCCGCTCCAGGAGAAACCATTATTA|TTGATGGGAAAGAAGTAGAGATCCT
Wt_Polio	5073	5074	CVA21	5040	5041	Intergenic-Fusion	13	+	+	GATTATCAATGAGAGAAACAGAAGA|TCCAACATTGGCAATTGTATGGAGG	AATCATGAATGAGAAAAACAGAAGG|GCCAATATCGGCAATTGCATGGAAG
Wt_Polio	2924	2925	CVA21	6808	6809	Intergenic-Fusion	12	+	+	ATTTCACTGAGACTAACAATGGGCA|TGCCTTAAATCAAGTGTACCAAATT	AAGACTTATTGTGTCAAAGGCGGCA|TGCCATCCGGCTGCTCTGGCACCTC
Wt_Polio	3104	3105	CVA21	5345	5346	Intergenic-Fusion	10	+	+	TTTCGAACGCCTATTCACACTTTTA|CGACGGTTTTTCCAAAGTACCACTG	TCTTCGCCGGTCAACAGGGTGCATA|CACTGGCTTGCCAAACAAAAAACCC
Wt_Polio	5790	5791	CVA21	5757	5758	Intergenic-Fusion	9	+	+	CAATATGTATGTTCCTGTCGGTGCT|GTGACTGAACAGGGATATCTAAATC	CAATATGTATGTCCCCGTTGGTGCT|GTGACCGAACAGGGATATCTTAATC
Wt_Polio	5068	5069	CVA21	5035	5036	Intergenic-Fusion	7	+	+	ACAATGATTATCAATGAGAGAAACA|GAAGATCCAACATTGGCAATTGTAT	ACATTAATCATGAATGAGAAAAACA|GAAGGGCCAATATCGGCAATTGCAT
Wt_Polio	5955	5956	CVA21	5922	5923	Intergenic-Fusion	7	+	+	CGGTTCACACGGGTTTGCAGCGGCC|CTGAAGCGATCATACTTCACTCAGA	CGGTTCACATGGGTTTGCAGCAGCC|CTCAAGCGATCATACTTCACTCAAA
Wt_Polio	4207	4208	CVA21	5522	5523	Intergenic-Fusion	6	+	+	GTGTCAAACAAAATCTCAAAATTCA|TTGATTGGCTCAAGGAGAAAATTAT	ATAATGTAGCAATATTGCCAACCCA|TGCCGCTCCAGGAGAAACCATTATT
Wt_Polio	4902	4903	CVA21	6694	6695	Intergenic-Fusion	6	+	+	TGAGTATTCTAGAGATGGGAAATTG|AACATGGCCATGGCTACTGAAATGT	TCACTCAGCCCTGCTTGGTTTGAAG|CTCTTAAAATGGTGTTAGAAAAAAT
Wt_Polio	5086	5087	CVA21	5054	5055	Intergenic-Fusion	6	+	+	AGAAACAGAAGATCCAACATTGGCA|ATTGTATGGAGGCTTTGTTTCAAGG	AAAACAGAAGGGCCAATATCGGCAA|TTGCATGGAAGCCTTGTTTCAAGGA
Wt_Polio	4289	4290	CVA21	5200	5201	Intergenic-Fusion	6	+	+	CAAAACTTAGACAACTAGAAATGCT|GGAAAACCAAATCTCAACTATACAC	AGGGATTACTGTGAGAAGAAAGGCT|GGATCGTTAACGTTACTAGCCAGAT
Wt_Polio	4795	4796	CVA21	5114	5115	Intergenic-Fusion	6	+	+	TACGTTCTAGCATCCACAAACTCAA|GCAGAATTTCCCCCCCCACTGTGGC	ATAAAGATTTGAAGATCGATGTGAA|GACAGTTCCCCCCCCTGAGTGCATC
Wt_Polio	5096	5097	CVA21	5064	5065	Intergenic-Fusion	4	+	+	GATCCAACATTGGCAATTGTATGGA|GGCTTTGTTTCAAGGACCACTCCAG	GGCCAATATCGGCAATTGCATGGAA|GCCTTGTTTCAAGGACCACTAAGGT
Wt_Polio	7103	7104	CVA21	7071	7072	Intergenic-Fusion	4	+	+	CAGTCACATGGGAGAATGTAACATT|CTTGAAGAGATTCTTCAGGGCAGAC	AGTCACATGGGAGAATGTAACATTT|CTGAAAAGATTTTTCAGAGCAGATG
Wt_Polio	5053	5054	CVA21	5020	5021	Intergenic-Fusion	4	+	+	ATTGACCAGATCACTACAATGATTA|TCAATGAGAGAAACAGAAGATCCAA	GTAGATGAGATTACCACATTAATCA|TGAATGAGAAAAACAGAAGGGCCAA
Wt_Polio	5094	5095	CVA21	5062	5063	Intergenic-Fusion	4	+	+	AAGATCCAACATTGGCAATTGTATG|GAGGCTTTGTTTCAAGGACCACTCC	AGGGCCAATATCGGCAATTGCATGG|AAGCCTTGTTTCAAGGACCACTAAG
Wt_Polio	4511	4512	CVA21	5920	5921	Intergenic-Fusion	3	+	+	CAGTATGTTTGCTAGTACATGGCAG|CCCCGGAACAGGTAAATCTGTAGCA	AACGGTTCACATGGGTTTGCAGCAG|CCCTCAAGCGATCATACTTCACTCA
Wt_Polio	4453	4454	CVA21	4420	4421	Intergenic-Fusion	3	+	+	AAACTAGAGCATACTATTAACAACT|ACATACAGTTCAAGAGCAAACACCG	AAAATGGAGAGCACAATAAACAATT|ATATACAGTTCAAGAGCAAACACCG
Wt_Polio	299	300	CVA21	300	301	Intergenic-Fusion	3	+	+	ATGCGTTGCGCTCAGCACTCAACCC|CAGAGTGTAGCTTAGGCTGATGAGT	GATGCGTTGCGCTCAACACTCTGCC|CCGAGTGTAGCTTAGGCTGATGAGT
Wt_Polio	5050	5051	CVA21	5017	5018	Intergenic-Fusion	2	+	+	AGTATTGACCAGATCACTACAATGA|TTATCAATGAGAGAAACAGAAGATC	ACTGTAGATGAGATTACCACATTAA|TCATGAATGAGAAAAACAGAAGGGC
Wt_Polio	5048	5049	CVA21	5016	5017	Intergenic-Fusion	2	+	+	ACAGTATTGACCAGATCACTACAAT|GATTATCAATGAGAGAAACAGAAGA	CACTGTAGATGAGATTACCACATTA|ATCATGAATGAGAAAAACAGAAGGG
Wt_Polio	5820	5821	CVA21	5787	5788	Intergenic-Fusion	2	+	+	TGAACAGGGATATCTAAATCTCGGT|GGGCGCCAAACTGCTCGTACTCTAA	CGAACAGGGATATCTTAATCTCAGT|GGACGTCAAACTGCTCGCACTTTAA
Wt_Polio	6282	6283	CVA21	6249	6250	Intergenic-Fusion	2	+	+	CACAGAACAAATGTGCTTGGAGGAT|GCCATGTATGGCACTGATGGTCTAG	CACAGAACAGATGTGCCTGGAGGAT|GCCATGTACGGTACCGATGGTCTTG
Wt_Polio	4946	4947	CVA21	6071	6072	Intergenic-Fusion	1	+	+	AAATGTGTAAGAACTGTCACCAACC|AGCAAACTTTAAGAGATGCTGTCCT	ATGTTTTTGAAGGTGTTAAGGAACC|AGCTGTACTCACTAAGAATGACCCC
Wt_Polio	6903	6904	CVA21	6870	6871	Intergenic-Fusion	1	+	+	AATGATTAACAACTTGATTATCAGG|ACACTCTTACTGAAAACCTACAAGG	AATGATTAACAACCTGATCATTAGG|ACGCTTTTACTGAGAACCTACAAGG
Wt_Polio	6370	6371	CVA21	6337	6338	Intergenic-Fusion	1	+	+	GTAGCAATGGGAAAGAAGAAGAGAG|ACATCTTGAACAAACAAACCAGAGA	GTTGCAATGGGGAAAAAGAAAAGAG|ACATTCTAGATAAACAGACCAGAGA
Wt_Polio	5032	5033	CVA21	4999	5000	Intergenic-Fusion	1	+	+	TCTTCCAGAGTTAGATACAGTATTG|ACCAGATCACTACAATGATTATCAA	TACACCAGACAAAGGTTCACTGTAG|ATGAGATTACCACATTAATCATGAA
Wt_Polio	6088	6089	CVA21	6055	6056	Intergenic-Fusion	1	+	+	CCCAGTGCTTTCCACTATGTGTTTG|AAGGGGTGAAGGAACCAGCAGTCCT	CCCAGTGCTTTCCACTATGTTTTTG|AAGGTGTTAAGGAACCAGCTGTACT
Wt_Polio	4350	4351	CVA21	6311	6312	Intergenic-Fusion	1	+	+	TAGTCAGGAACACCAGGAAATTCTA|TTCAATAATGTCAGATGGTTATCCA	TTAGCACTAGTGCTGGATATCCTTA|TGTTGCAATGGGGAAAAAGAAAAGA
Wt_Polio	6802	6803	CVA21	6769	6770	Intergenic-Fusion	1	+	+	ATCGACTACCTAAACCACTCACACC|ACCTGTACAAGAATAAAACATACTG	ATAGACTACCTGAACCACTCTCACC|ACCTTTACAAAAACAAGACTTATTG
Wt_Polio	5046	5047	CVA21	5014	5015	Intergenic-Fusion	1	+	+	ATACAGTATTGACCAGATCACTACA|ATGATTATCAATGAGAGAAACAGAA	TTCACTGTAGATGAGATTACCACAT|TAATCATGAATGAGAAAAACAGAAG
Wt_Polio	5133	5134	CVA21	5100	5101	Intergenic-Fusion	1	+	+	AGGACCACTCCAGTATAAAGACTTG|AAAATTGACATCAAGACGAGTCCCC	AGGACCACTAAGGTATAAAGATTTG|AAGATCGATGTGAAGACAGTTCCCC
Wt_Polio	4742	4743	CVA21	5189	5190	Intergenic-Fusion	1	+	+	TTATACCACCCATGGCATCCCTGGA|GGAGAAAGGAATCCTGTTTACTTCA	CTCAAGAGGTTAGGGATTACTGTGA|GAAGAAAGGCTGGATCGTTAACGTT
Wt_Polio	6894	6895	CVA21	6861	6862	Intergenic-Fusion	1	+	+	TTTTAACTCAATGATTAACAACTTG|ATTATCAGGACACTCTTACTGAAAA	TTTCAACTCAATGATTAACAACCTG|ATCATTAGGACGCTTTTACTGAGAA
Wt_Polio	7345	7346	CVA21	7312	7313	Intergenic-Fusion	1	+	+	TTGCTCCCAGAGTACTCAACATTGT|ACCGCCGTTGGCTTGACTCATTTTA	TTGCTCCCAGAGTACTCTACATTGT|ACCGCCGATGGCTCGACTCATTTTA
Wt_Polio	3064	3065	CVA21	7438	7439	Intergenic-Fusion	1	+	+	GGAACAGCTCCAGCCCGGATCTCGG|TACCGTATGTTGGTATTTCGAACGC	AAAAAAAAAAAAAAAAAAAAAAAAA|AAAAAAAAAAAAAAAAAAAAAAAAA
Wt_Polio	6226	6227	CVA21	6193	6194	Intergenic-Fusion	1	+	+	TACATGAAAGAGGCAGTAGACCACT|ATGCTGGCCAGCTCATGTCACTAGA	TACATGAAAGAAGCAGTGGATCACT|ATGCAGGACAGTTAATGTCACTGGA
Wt_Polio	3812	3813	CVA21	7420	7421	Intergenic-Fusion	1	+	+	ACATTAGAGACTTGTATGCCTACGA|AGAAGAAGCCATGGAACAAGGCATC	TTAATTTCGGAGAAAAAAAAAAAAA|AAAAAAAAAAAAAAAAAAAAAAAAA
Wt_Polio	7088	7089	CVA21	7056	7057	Intergenic-Fusion	1	+	+	CAGCTACATTTGAAACAGTCACATG|GGAGAATGTAACATTCTTGAAGAGA	AGCAACCTTTGAAACAGTCACATGG|GAGAATGTAACATTTCTGAAAAGAT
Wt_Polio	2984	2985	CVA21	2948	2949	Intergenic-Fusion	1	+	+	CACCAGGCGCTCCAGTGCCCGAGAA|ATGGGACGACTACACATGGCAAACC	CACCAGGGGCACCCCGCCCATCATC|CTGGGATGACTACACATGGCAATCC
Wt_Polio	5696	5697	CVA21	5663	5664	Intergenic-Fusion	1	+	+	GAAATGAAAAGTTCAGAGACATTAG|ACCACATATACCTACTCAAATCACT	GAAATGAGAAGTTTAGAGACATCAG|ATCACATATTCCCACCCAAATTACT
Wt_Polio	1375	1376	CVA21	7413	7414	Intergenic-Fusion	1	+	+	GATAGCAACACCACTACCATGCACA|CCAGCTATCAAAATGCCAATCCTGG	TTTTCCTTTAATTTCGGAGAAAAAA|AAAAAAAAAAAAAAAAAAAAAAAAA
Wt_Polio	3914	3915	CVA21	6966	6967	Intergenic-Fusion	1	+	+	AGATTAGCGACAAAATAACAGAGTT|GACCAATATGGTGACCAGTACCATC	GATAGCTTCCTACCCCCATGAGGTT|GACGCTAGTCTCCTAGCCCAATCAG
Wt_Polio	2684	2685	CVA21	7456	7457	Intergenic-Fusion	1	+	+	TGCAAACCAGACATGTTGTACAACA|TAGGTCAAGGTCAGAGTCTAGCATA	AAAAAAAAAAAAAAAAAAAAAAAAA|AAAAAAAAAAAAAAAAAAAAAAAAA
Wt_Polio	4748	4749	CVA21	5195	5196	Intergenic-Fusion	1	+	+	CACCCATGGCATCCCTGGAGGAGAA|AGGAATCCTGTTTACTTCAAATTAC	AGGTTAGGGATTACTGTGAGAAGAA|AGGCTGGATCGTTAACGTTACTAGC
Wt_Polio	2797	2798	CVA21	7405	7406	Intergenic-Fusion	1	+	+	ACGAATAAGGATAAGCTATTTGCAG|TGTGGAAGATCACTTATAAAGATAC	GGGGTAAATTTTCCTTTAATTTCGG|AGAAAAAAAAAAAAAAAAAAAAAAA
Wt_Polio	5109	5110	CVA21	5076	5077	Intergenic-Fusion	1	+	+	CAATTGTATGGAGGCTTTGTTTCAA|GGACCACTCCAGTATAAAGACTTGA	CAATTGCATGGAAGCCTTGTTTCAA|GGACCACTAAGGTATAAAGATTTGA
Wt_Polio	5352	5353	CVA21	5319	5320	Intergenic-Fusion	1	+	+	TGGAGTTGTCTATGTCATGTATAAA|CTGTTTGCTGGACACCAGGGAGCAT	AGGAGTAGTGTATGTAATGTACAAA|CTCTTCGCCGGTCAACAGGGTGCAT
Wt_Polio	5764	5765	CVA21	5732	5733	Intergenic-Fusion	1	+	+	TTGATCGTGAACACTAGCAAGTACC|CCAATATGTATGTTCCTGTCGGTGC	TGATCGTGAACACTAGCAAGTACCC|CAATATGTATGTCCCCGTTGGTGCT
Wt_Polio	1828	1829	CVA21	7418	7419	Intergenic-Fusion	1	+	+	CTTACTGCAGACAACTTCCAGTCAC|CGTGTGCGCTGCCTGAATTTGATGT	CTTTAATTTCGGAGAAAAAAAAAAA|AAAAAAAAAAAAAAAAAAAAAAAAA
Wt_Polio	6102	6103	CVA21	6069	6070	Intergenic-Fusion	1	+	+	CTATGTGTTTGAAGGGGTGAAGGAA|CCAGCAGTCCTCACTAAAAACGATC	CTATGTTTTTGAAGGTGTTAAGGAA|CCAGCTGTACTCACTAAGAATGACC
Wt_Polio	3062	3063	CVA21	7427	7428	Intergenic-Fusion	1	+	+	ACGGAACAGCTCCAGCCCGGATCTC|GGTACCGTATGTTGGTATTTCGAAC	CGGAGAAAAAAAAAAAAAAAAAAAA|AAAAAAAAAAAAAAAAAAAAAAAAA
Wt_Polio	5779	5780	CVA21	5746	5747	Intergenic-Fusion	1	+	+	AGCAAGTACCCCAATATGTATGTTC|CTGTCGGTGCTGTGACTGAACAGGG	AGCAAGTACCCCAATATGTATGTCC|CCGTTGGTGCTGTGACCGAACAGGG
Wt_Polio	5490	5491	CVA21	5457	5458	Intergenic-Fusion	1	+	+	GGCTAAAAGAAACATTGTTACAGCA|ACTACTAGCAAGGGAGAGTTCACTA	GGCAAAAAGAAACATAGTTACTGCA|ACCACCACCAAGGGTGAATTTACCA
Wt_Polio	523	524	CVA21	524	525	Intergenic-Fusion	1	+	+	TGATTGGCCTGTCGTAACGCGCAAG|TCCGTGGCGGAACCGACTACTTTGG	TGAGTAGGTTGTCGTAATGCGTAAG|TCTGTGGCGGAACCGACTACTTTGG
Wt_Polio	6115	6116	CVA21	6082	6083	Intergenic-Fusion	1	+	+	GGGGTGAAGGAACCAGCAGTCCTCA|CTAAAAACGATCCCAGGCTTAAGAC	GGTGTTAAGGAACCAGCTGTACTCA|CTAAGAATGACCCCAGACTAAAAAC
Wt_Polio	7107	7108	CVA21	7074	7075	Intergenic-Fusion	1	+	+	CACATGGGAGAATGTAACATTCTTG|AAGAGATTCTTCAGGGCAGACGAGA	CACATGGGAGAATGTAACATTTCTG|AAAAGATTTTTCAGAGCAGATGAGA
Wt_Polio	5652	5653	CVA21	5619	5620	Intergenic-Fusion	1	+	+	TCAAGCAGGAACCAATCTTGAAATC|ACTATAATCACTCTAAAGAGAAATG	TCAAGCGGGAACCAATCTTGAGATC|ACCATTATTACTCTAAAAAGAAATG
CVA21	5038	5039	Wt_Polio	5073	5074	Intergenic-Fusion	7	-	-	CTTCCATGCAATTGCCGATATTGGC|CCTTCTGTTTTTCTCATTCATGATT	TCCATACAATTGCCAATGTTGGATC|TTCTGTTTCTCTCATTGATAATCAT
CVA21	7070	7071	Wt_Polio	7105	7106	Intergenic-Fusion	1	-	-	TCATCTGCTCTGAAAAATCTTTTCA|GAAATGTTACATTCTCCCATGTGAC	GTCTGCCCTGAAGAATCTCTTCAAG|AATGTTACATTCTCCCATGTGACTG
AF499642.1_pilon	7069	7070	CVA21	7042	7043	Intergenic-Fusion	155	+	+	CCGGCAGATAAATCAGCCACTTTTG|AAAAAGTCACATGGGAGAATGCAAC	CCAGCAGATAAATCAGCAACCTTTG|AAACAGTCACATGGGAGAATGTAAC
AF499642.1_pilon	7045	7046	CVA21	7019	7020	Intergenic-Fusion	78	+	+	AAAGACTATGGACTAACCATGACTC|CGGCAGATAAATCAGCCACTTTTGA	AAGACTATGGACTAACCATGACTCC|AGCAGATAAATCAGCAACCTTTGAA
AF499642.1_pilon	7021	7022	CVA21	6995	6996	Intergenic-Fusion	51	+	+	GCTAGTCTCCTAGCCCAATCAGGAA|AAGACTATGGACTAACCATGACTCC	CTAGTCTCCTAGCCCAATCAGGAAA|AGACTATGGACTAACCATGACTCCA
AF499642.1_pilon	7035	7036	CVA21	7009	7010	Intergenic-Fusion	50	+	+	CCAATCAGGAAAAGACTATGGACTA|ACCATGACTCCGGCAGATAAATCAG	CAATCAGGAAAAGACTATGGACTAA|CCATGACTCCAGCAGATAAATCAGC
AF499642.1_pilon	7054	7055	CVA21	7028	7029	Intergenic-Fusion	47	+	+	GGACTAACCATGACTCCGGCAGATA|AATCAGCCACTTTTGAAAAAGTCAC	GACTAACCATGACTCCAGCAGATAA|ATCAGCAACCTTTGAAACAGTCACA
AF499642.1_pilon	7046	7047	CVA21	7022	7023	Intergenic-Fusion	45	+	+	AAGACTATGGACTAACCATGACTCC|GGCAGATAAATCAGCCACTTTTGAA	ACTATGGACTAACCATGACTCCAGC|AGATAAATCAGCAACCTTTGAAACA
AF499642.1_pilon	7037	7038	CVA21	7011	7012	Intergenic-Fusion	40	+	+	AATCAGGAAAAGACTATGGACTAAC|CATGACTCCGGCAGATAAATCAGCC	ATCAGGAAAAGACTATGGACTAACC|ATGACTCCAGCAGATAAATCAGCAA
AF499642.1_pilon	5086	5087	CVA21	5059	5060	Intergenic-Fusion	25	+	+	AGAAGATCCAACATTGGTAACTGCA|TGGAGGCCTTGTTCCAGGGACCACT	AGAAGGGCCAATATCGGCAATTGCA|TGGAAGCCTTGTTTCAAGGACCACT
AF499642.1_pilon	6051	6052	CVA21	6024	6025	Intergenic-Fusion	24	+	+	TATAAATGCCC
